# Supplementary material for: [2-Butyl-4-(4-tert-butyl­benz­yl)-1,2,4-triazol-3-yl­idene]chlorido[(1,2,5,6-η)-cyclo­octa-1,5-diene]iridium(I)
Source: Acta Crystallogr Sect E Struct Rep Online. 2012 Jan 14;68(Pt 2):m158–9. doi: 10.1107/S1600536812000992 (PMC3274890; doi:10.1107/S1600536812000992)
Supplement: Supplementary file 1 [file e-68-0m158-sup1.cif]

##############################################################################
#                                                                            #
# This CIF contains the data in a paper accepted for publication in          #
# Acta Crystallographica Section E. It conforms to the requirements of       #
# Notes for Authors for Acta Crystallographica Section E, and has been       #
# peer reviewed under the auspices of the IUCr Commission on Journals.       #
#                                                                            #
# Full details of the Crystallographic Information File format               #
# are given in the paper "The Crystallographic Information File (CIF):       #
# a New Standard Archive File for Crystallography" by S. R. Hall, F. H.      #
# Allen and I. D. Brown [Acta Cryst. (1991), A47, 655-685].                  #
#                                                                            #
# The current version of the core CIF dictionary is obtainable from          #
# ftp://ftp.iucr.org/pub/cif_core.dic.                                       #
#                                                                            #
# Software is freely available for graphical display of the structure(s)     #
# in this CIF. For information consult the CIF software page                 #
# http://www.iucr.org/resources/cif/software.                                #
#                                                                            #
# This file may be used for bona fide research purposes within the           #
# scientific community so long as proper attribution is given to the journal # 
# article from which it was obtained.                                        #
#                                                                            #
##############################################################################
data_I
_audit_creation_method     SHELXL-97
_chemical_name_systematic
;
[2-Butyl-4-(4-<i>tert</i>-butylbenzyl)-1,2,4-triazol-3-
ylidene]chlorido[(1,2,5,6-\h)-cycloocta-1,5-diene]iridium(I)
;
_chemical_name_common     ?
_chemical_formula_moiety     'C25 H37 Cl1 Ir N3'
_chemical_formula_sum     'C25 H37 Cl1 Ir N3'
_chemical_formula_iupac     '[Ir Cl (C8 H12) (C17 H25 N3)]'
_chemical_formula_weight     607.23
_chemical_melting_point     ?
_symmetry_cell_setting     triclinic
_symmetry_space_group_name_H-M     'P -1'
_symmetry_space_group_name_Hall     '-P 1'
loop_
    _symmetry_equiv_pos_as_xyz
    'x, y, z'
    '-x, -y, -z'
_cell_length_a     10.2485(3)
_cell_length_b     11.2843(3)
_cell_length_c     11.9237(4)
_cell_angle_alpha     65.213(2)
_cell_angle_beta     75.170(2)
_cell_angle_gamma     76.052(2)
_cell_volume     1196.07(6)
_cell_formula_units_Z     2
_cell_measurement_reflns_used     9406
_cell_measurement_theta_min     2.53
_cell_measurement_theta_max     30.47
_cell_measurement_temperature     100(2)
_exptl_crystal_description     blade
_exptl_crystal_colour     yellow
_exptl_crystal_size_max     0.30
_exptl_crystal_size_mid     0.10
_exptl_crystal_size_min     0.06
_exptl_crystal_density_diffrn     1.686
_exptl_crystal_density_meas     ?
_exptl_crystal_density_method     'not measured'
_exptl_crystal_F_000     604
_exptl_absorpt_coefficient_mu     5.710
_exptl_absorpt_correction_type     numerical
_exptl_absorpt_process_details     '(SADABS; Sheldrick, 1996)'
_exptl_absorpt_correction_T_min     0.2774
_exptl_absorpt_correction_T_max     0.7442
_exptl_special_details     ?
_diffrn_ambient_temperature     100(2)
_diffrn_radiation_type     MoK\a
_diffrn_radiation_wavelength     0.71073
_diffrn_radiation_source     'fine-focus sealed tube with Miracol optics'
_diffrn_radiation_monochromator     graphite
_diffrn_measurement_device_type     'Bruker Kappa APEXII DUO CCD'
_diffrn_measurement_method     'thin-slice \w scans'
_diffrn_detector_area_resol_mean     ?
_diffrn_reflns_number     23768
_diffrn_reflns_av_R_equivalents     0.0388
_diffrn_reflns_av_sigmaI/netI     0.0376
_diffrn_reflns_theta_min     1.91
_diffrn_reflns_theta_max     30.03
_diffrn_reflns_theta_full     30.03
_diffrn_measured_fraction_theta_max     0.999
_diffrn_measured_fraction_theta_full     0.999
_diffrn_reflns_limit_h_min     -14
_diffrn_reflns_limit_h_max     14
_diffrn_reflns_limit_k_min     -15
_diffrn_reflns_limit_k_max     15
_diffrn_reflns_limit_l_min     -16
_diffrn_reflns_limit_l_max     16
_refine_special_details
;
Refinement of <i>F</i>^2^ against ALL reflections. The weighted <i>R</i>-factor
<i>wR</i> and goodness of fit <i>S</i> are based on <i>F</i>^2^, conventional
<i>R</i>-factors <i>R</i> are based on <i>F</i>, with <i>F</i> set to zero for
negative <i>F</i>^2^. The threshold expression of <i>F</i>^2^ >
\s(<i>F</i>^2^) is used only for calculating <i>R</i>-factors(gt) <i>etc</i>.
and is not relevant to the choice of reflections for refinement.
<i>R</i>-factors based on <i>F</i>^2^ are statistically about twice as large
as those based on <i>F</i>, and <i>R</i>- factors based on ALL data will be
even larger.
;
_reflns_number_total     6993
_reflns_number_gt     6168
_reflns_threshold_expression     I>2\s(I)
_refine_ls_structure_factor_coef     Fsqd
_refine_ls_matrix_type     full
_refine_ls_R_factor_all     0.0317
_refine_ls_R_factor_gt     0.0245
_refine_ls_wR_factor_gt     0.0563
_refine_ls_wR_factor_ref     0.0592
_refine_ls_goodness_of_fit_ref     1.034
_refine_ls_restrained_S_all     1.026
_refine_ls_number_reflns     6993
_refine_ls_number_parameters     313
_refine_ls_number_restraints     106
_refine_ls_hydrogen_treatment     constr
_refine_ls_weighting_scheme     calc
_refine_ls_weighting_details
         'calc w=1/[\s^2^(Fo^2^)+(0.0323P)^2^+0.0000P] where P=(Fo^2^+2Fc^2^)/3'
_atom_sites_solution_hydrogens     geom
_atom_sites_solution_primary     heavy
_atom_sites_solution_secondary     difmap
_refine_ls_shift/su_max     0.002
_refine_ls_shift/su_mean     0.000
_refine_diff_density_max     1.329
_refine_diff_density_min     -1.829
_refine_ls_extinction_method     none
_refine_ls_extinction_coef     ?
loop_
    _atom_type_symbol
    _atom_type_description
    _atom_type_scat_dispersion_real
    _atom_type_scat_dispersion_imag
    _atom_type_scat_source
    'C' 'C' 0.0033 0.0016
                         'International Tables Vol C Tables 4.2.6.8 and 6.1.1.4'
    'H' 'H' 0.0000 0.0000
                         'International Tables Vol C Tables 4.2.6.8 and 6.1.1.4'
    'N' 'N' 0.0061 0.0033
                         'International Tables Vol C Tables 4.2.6.8 and 6.1.1.4'
    'Cl1' 'Cl1' 0.1484 0.1585
                         'International Tables Vol C Tables 4.2.6.8 and 6.1.1.4'
    'Ir' 'Ir' -1.4442 7.9887
                         'International Tables Vol C Tables 4.2.6.8 and 6.1.1.4'
_computing_data_collection     'APEX2 (Bruker, 2007)'
_computing_cell_refinement     'SAINT (Bruker, 2007)'
_computing_data_reduction     'SAINT (Bruker, 2007)'
_computing_structure_solution     'SHELXTL (Sheldrick, 2008)'
_computing_structure_refinement     'SHELXTL (Sheldrick, 2008)'
_computing_molecular_graphics
           'SHELXTL (Sheldrick, 2008) and Mercury (Macrae <i>et al.</i>, (2006)'
_computing_publication_material
                         'SHELXTL (Sheldrick, 2008) and publCIF (Westrip, 2010)'
loop_
    _atom_site_type_symbol
    _atom_site_label
    _atom_site_fract_x
    _atom_site_fract_y
    _atom_site_fract_z
    _atom_site_U_iso_or_equiv
    _atom_site_adp_type
    _atom_site_calc_flag
    _atom_site_refinement_flags
    _atom_site_occupancy
    _atom_site_symmetry_multiplicity
    _atom_site_disorder_assembly
    _atom_site_disorder_group
    Ir Ir1 0.761759(10) 0.744995(10) 0.533869(10) 0.01659(4) Uani d . 1 1 . .
    Cl1 Cl1 0.69986(7) 0.94124(7) 0.57356(8) 0.02660(16) Uani d . 1 1 . .
    N N1 1.0046(2) 0.6417(2) 0.6693(2) 0.0195(5) Uani d . 1 1 . .
    N N2 1.1331(3) 0.6607(3) 0.6683(3) 0.0229(5) Uani d . 1 1 A .
    N N3 1.0507(2) 0.8038(2) 0.4997(2) 0.0175(5) Uani d . 1 1 . .
    C C1 0.9505(3) 0.7272(3) 0.5684(3) 0.0173(5) Uani d . 1 1 A .
    C C2 1.1573(3) 0.7598(3) 0.5638(3) 0.0217(6) Uani d . 1 1 A .
    H H2 1.2391 0.7974 0.5349 0.026 Uiso calc R 1 1 . .
    C C3 0.939(3) 0.547(2) 0.792(3) 0.022(3) Uani d PU 0.496(11) 1 A 1
    H H3A 1.0092 0.4931 0.8441 0.026 Uiso calc PR 0.496(11) 1 A 1
    H H3B 0.8961 0.4873 0.7761 0.026 Uiso calc PR 0.496(11) 1 A 1
    C C4 0.8313(8) 0.6212(7) 0.8622(6) 0.0241(17) Uani d PU 0.496(11) 1 A 1
    H H4A 0.7892 0.5561 0.9414 0.029 Uiso calc PR 0.496(11) 1 A 1
    H H4B 0.7589 0.6708 0.8112 0.029 Uiso calc PR 0.496(11) 1 A 1
    C C5 0.8829(10) 0.7172(8) 0.8936(8) 0.0272(16) Uani d PU 0.496(11) 1 A 1
    H H5A 0.9222 0.7847 0.8148 0.033 Uiso calc PR 0.496(11) 1 A 1
    H H5B 0.9565 0.6687 0.9435 0.033 Uiso calc PR 0.496(11) 1 A 1
    C C6 0.770(2) 0.7856(18) 0.9672(19) 0.035(4) Uani d PU 0.496(11) 1 A 1
    H H6A 0.6938 0.8280 0.9212 0.053 Uiso calc PR 0.496(11) 1 A 1
    H H6B 0.8056 0.8526 0.9781 0.053 Uiso calc PR 0.496(11) 1 A 1
    H H6C 0.7383 0.7203 1.0496 0.053 Uiso calc PR 0.496(11) 1 A 1
    C C3' 0.933(3) 0.551(3) 0.776(3) 0.023(4) Uani d PU 0.504(11) 1 A 2
    H H3'1 0.9867 0.4612 0.7964 0.028 Uiso calc PR 0.504(11) 1 A 2
    H H3'2 0.8447 0.5481 0.7580 0.028 Uiso calc PR 0.504(11) 1 A 2
    C C4' 0.9051(8) 0.5896(7) 0.8904(6) 0.0251(17) Uani d PU 0.504(11) 1 A 2
    H H4'1 0.8552 0.5239 0.9632 0.030 Uiso calc PR 0.504(11) 1 A 2
    H H4'2 0.9936 0.5863 0.9115 0.030 Uiso calc PR 0.504(11) 1 A 2
    C C5' 0.8240(11) 0.7245(8) 0.8698(8) 0.0318(18) Uani d PU 0.504(11) 1 A 2
    H H5'1 0.7400 0.7317 0.8395 0.038 Uiso calc PR 0.504(11) 1 A 2
    H H5'2 0.8784 0.7915 0.8040 0.038 Uiso calc PR 0.504(11) 1 A 2
    C C6' 0.785(2) 0.7534(17) 0.9910(18) 0.031(3) Uani d PU 0.504(11) 1 A 2
    H H6'1 0.7287 0.6887 1.0557 0.047 Uiso calc PR 0.504(11) 1 A 2
    H H6'2 0.7324 0.8424 0.9734 0.047 Uiso calc PR 0.504(11) 1 A 2
    H H6'3 0.8675 0.7476 1.0207 0.047 Uiso calc PR 0.504(11) 1 A 2
    C C7 1.0412(3) 0.9194(3) 0.3815(3) 0.0192(5) Uani d . 1 1 A .
    H H7A 1.0807 0.9903 0.3833 0.023 Uiso calc R 1 1 . .
    H H7B 0.9437 0.9527 0.3748 0.023 Uiso calc R 1 1 . .
    C C8 1.1136(3) 0.8893(3) 0.2679(3) 0.0187(5) Uani d . 1 1 . .
    C C9 1.0406(3) 0.8707(3) 0.1949(3) 0.0249(6) Uani d . 1 1 A .
    H H9 0.9440 0.8773 0.2172 0.030 Uiso calc R 1 1 . .
    C C10 1.1065(3) 0.8425(3) 0.0896(3) 0.0251(6) Uani d . 1 1 . .
    H H10 1.0541 0.8295 0.0417 0.030 Uiso calc R 1 1 A .
    C C11 1.2472(3) 0.8329(3) 0.0530(3) 0.0209(6) Uani d . 1 1 A .
    C C12 1.3200(3) 0.8524(3) 0.1274(3) 0.0224(6) Uani d . 1 1 . .
    H H12 1.4167 0.8457 0.1055 0.027 Uiso calc R 1 1 A .
    C C13 1.2544(3) 0.8812(3) 0.2317(3) 0.0219(6) Uani d . 1 1 A .
    H H13 1.3063 0.8956 0.2792 0.026 Uiso calc R 1 1 . .
    C C14 1.3230(4) 0.8040(3) -0.0626(3) 0.0255(6) Uani d . 1 1 . .
    C C15 1.4246(4) 0.6764(4) -0.0236(3) 0.0339(8) Uani d . 1 1 A .
    H H15A 1.4865 0.6841 0.0226 0.051 Uiso calc R 1 1 . .
    H H15B 1.4776 0.6610 -0.0986 0.051 Uiso calc R 1 1 . .
    H H15C 1.3749 0.6022 0.0302 0.051 Uiso calc R 1 1 . .
    C C16 1.2278(4) 0.7869(4) -0.1330(4) 0.0402(9) Uani d . 1 1 A .
    H H16A 1.1774 0.7139 -0.0769 0.060 Uiso calc R 1 1 . .
    H H16B 1.2819 0.7675 -0.2056 0.060 Uiso calc R 1 1 . .
    H H16C 1.1633 0.8685 -0.1616 0.060 Uiso calc R 1 1 . .
    C C17 1.3998(5) 0.9196(4) -0.1525(3) 0.0412(10) Uani d . 1 1 A .
    H H17A 1.3346 1.0016 -0.1753 0.062 Uiso calc R 1 1 . .
    H H17B 1.4473 0.9032 -0.2284 0.062 Uiso calc R 1 1 . .
    H H17C 1.4666 0.9277 -0.1111 0.062 Uiso calc R 1 1 . .
    C C18 0.5782(3) 0.7866(3) 0.4531(3) 0.0234(6) Uani d . 1 1 . .
    H H18 0.5357 0.8816 0.4244 0.028 Uiso calc R 1 1 . .
    C C19 0.5492(3) 0.7181(3) 0.5821(3) 0.0221(6) Uani d . 1 1 . .
    H H19 0.4886 0.7727 0.6287 0.027 Uiso calc R 1 1 . .
    C C20 0.5410(3) 0.5724(3) 0.6472(3) 0.0262(6) Uani d . 1 1 . .
    H H20A 0.4537 0.5563 0.6389 0.031 Uiso calc R 1 1 . .
    H H20B 0.5410 0.5447 0.7377 0.031 Uiso calc R 1 1 . .
    C C21 0.6599(3) 0.4876(3) 0.5934(3) 0.0255(6) Uani d . 1 1 . .
    H H21A 0.6756 0.3981 0.6588 0.031 Uiso calc R 1 1 . .
    H H21B 0.6355 0.4788 0.5224 0.031 Uiso calc R 1 1 . .
    C C22 0.7903(3) 0.5482(3) 0.5485(3) 0.0207(6) Uani d . 1 1 . .
    H H22 0.8681 0.4900 0.5911 0.025 Uiso calc R 1 1 . .
    C C23 0.8308(3) 0.6334(3) 0.4216(3) 0.0201(6) Uani d . 1 1 . .
    H H23 0.9319 0.6235 0.3919 0.024 Uiso calc R 1 1 . .
    C C24 0.7486(3) 0.6750(3) 0.3190(3) 0.0232(6) Uani d . 1 1 . .
    H H24A 0.7545 0.5989 0.2960 0.028 Uiso calc R 1 1 . .
    H H24B 0.7887 0.7457 0.2437 0.028 Uiso calc R 1 1 . .
    C C25 0.5969(3) 0.7254(3) 0.3581(3) 0.0242(6) Uani d . 1 1 . .
    H H25A 0.5602 0.7918 0.2829 0.029 Uiso calc R 1 1 . .
    H H25B 0.5443 0.6508 0.3943 0.029 Uiso calc R 1 1 . .
loop_
    _atom_site_aniso_label
    _atom_site_aniso_U_11
    _atom_site_aniso_U_22
    _atom_site_aniso_U_33
    _atom_site_aniso_U_12
    _atom_site_aniso_U_13
    _atom_site_aniso_U_23
    Ir1 0.01197(5) 0.01520(5) 0.02372(6) -0.00339(3) 0.00016(4) -0.00966(4)
    Cl1 0.0150(3) 0.0200(3) 0.0505(5) -0.0050(2) 0.0037(3) -0.0230(3)
    N1 0.0157(11) 0.0181(11) 0.0243(13) -0.0058(9) 0.0000(9) -0.0078(10)
    N2 0.0194(12) 0.0250(13) 0.0261(13) -0.0042(10) -0.0061(10) -0.0098(11)
    N3 0.0147(11) 0.0171(11) 0.0194(12) -0.0035(9) 0.0006(9) -0.0072(9)
    C1 0.0164(13) 0.0159(12) 0.0191(13) -0.0011(10) -0.0006(10) -0.0085(10)
    C2 0.0171(13) 0.0241(14) 0.0262(15) -0.0048(11) -0.0042(11) -0.0107(12)
    C3 0.028(6) 0.017(5) 0.015(7) -0.014(4) -0.003(4) 0.004(4)
    C4 0.024(4) 0.022(3) 0.022(3) -0.006(3) -0.004(3) -0.002(2)
    C5 0.026(4) 0.024(3) 0.029(4) -0.008(3) -0.004(3) -0.006(3)
    C6 0.045(8) 0.030(8) 0.019(7) -0.014(6) 0.007(5) -0.002(5)
    C3' 0.031(6) 0.020(6) 0.017(7) -0.003(4) -0.006(4) -0.005(5)
    C4' 0.027(4) 0.027(3) 0.017(3) -0.007(3) -0.005(3) -0.001(2)
    C5' 0.039(5) 0.028(3) 0.024(4) -0.003(3) -0.002(3) -0.008(3)
    C6' 0.044(6) 0.030(8) 0.018(7) -0.006(6) -0.007(5) -0.008(6)
    C7 0.0166(13) 0.0160(12) 0.0207(14) -0.0037(10) 0.0011(10) -0.0048(10)
    C8 0.0163(13) 0.0170(13) 0.0205(13) -0.0040(10) -0.0007(10) -0.0058(11)
    C9 0.0160(13) 0.0308(16) 0.0264(15) -0.0095(12) -0.0019(11) -0.0074(13)
    C10 0.0227(15) 0.0305(16) 0.0272(16) -0.0087(12) -0.0042(12) -0.0136(13)
    C11 0.0248(15) 0.0174(13) 0.0189(13) -0.0062(11) -0.0021(11) -0.0049(11)
    C12 0.0151(13) 0.0266(15) 0.0242(15) -0.0039(11) -0.0002(11) -0.0100(12)
    C13 0.0177(13) 0.0264(15) 0.0230(14) -0.0061(11) -0.0012(11) -0.0106(12)
    C14 0.0337(17) 0.0228(14) 0.0200(14) -0.0059(13) -0.0013(12) -0.0093(12)
    C15 0.039(2) 0.0299(17) 0.0320(18) -0.0018(15) -0.0023(15) -0.0154(15)
    C16 0.049(2) 0.046(2) 0.036(2) 0.0002(18) -0.0140(18) -0.0261(18)
    C17 0.063(3) 0.0307(18) 0.0233(17) -0.0152(18) 0.0110(17) -0.0101(14)
    C18 0.0156(13) 0.0170(13) 0.0337(17) -0.0020(10) -0.0051(12) -0.0058(12)
    C19 0.0112(12) 0.0230(14) 0.0330(16) -0.0047(10) 0.0016(11) -0.0135(12)
    C20 0.0234(15) 0.0273(16) 0.0294(16) -0.0127(12) 0.0016(12) -0.0112(13)
    C21 0.0300(16) 0.0169(13) 0.0290(16) -0.0079(12) -0.0072(13) -0.0047(12)
    C22 0.0202(14) 0.0150(12) 0.0293(15) 0.0014(10) -0.0062(11) -0.0119(11)
    C23 0.0150(13) 0.0207(13) 0.0280(15) -0.0010(10) -0.0036(11) -0.0134(12)
    C24 0.0228(15) 0.0251(15) 0.0271(15) -0.0068(12) -0.0046(12) -0.0133(12)
    C25 0.0176(14) 0.0244(15) 0.0326(17) -0.0060(11) -0.0075(12) -0.0096(13)
_geom_special_details
;
All e.s.d.'s (except the e.s.d. in the dihedral angle between two l.s. planes)
are estimated using the full covariance matrix. The cell e.s.d.'s are taken
into account individually in the estimation of e.s.d.'s in distances, angles
and torsion angles; correlations between e.s.d.'s in cell parameters are only
used when they are defined by crystal symmetry. An approximate (isotropic)
treatment of cell e.s.d.'s is used for estimating e.s.d.'s involving l.s.
planes.
;
loop_
    _geom_bond_atom_site_label_1
    _geom_bond_atom_site_label_2
    _geom_bond_site_symmetry_2
    _geom_bond_distance
    _geom_bond_publ_flag
    Ir1 Cl1 . 2.3618(7) ?
    Ir1 C18 . 2.193(3) ?
    Ir1 C19 . 2.168(3) ?
    Ir1 C22 . 2.106(3) ?
    Ir1 C23 . 2.092(3) ?
    N1 N2 . 1.381(3) ?
    N1 C1 . 1.340(4) ?
    N1 C3 . 1.51(3) ?
    N1 C3' . 1.42(3) ?
    N2 C2 . 1.293(4) ?
    N3 C1 . 1.369(3) ?
    N3 C2 . 1.367(4) ?
    N3 C7 . 1.471(4) ?
    C2 H2 . 0.950 ?
    C3 H3A . 0.990 ?
    C3 H3B . 0.990 ?
    C3 C4 . 1.51(3) ?
    C4 H4A . 0.990 ?
    C4 H4B . 0.990 ?
    C4 C5 . 1.519(11) ?
    C5 H5A . 0.990 ?
    C5 H5B . 0.990 ?
    C5 C6 . 1.52(3) ?
    C6 H6A . 0.980 ?
    C6 H6B . 0.980 ?
    C6 H6C . 0.980 ?
    C3' H3'1 . 0.990 ?
    C3' H3'2 . 0.990 ?
    C3' C4' . 1.54(3) ?
    C4' H4'1 . 0.990 ?
    C4' H4'2 . 0.990 ?
    C4' C5' . 1.499(12) ?
    C5' H5'1 . 0.990 ?
    C5' H5'2 . 0.990 ?
    C5' C6' . 1.55(2) ?
    C6' H6'1 . 0.980 ?
    C6' H6'2 . 0.980 ?
    C6' H6'3 . 0.980 ?
    C7 H7A . 0.990 ?
    C7 H7B . 0.990 ?
    C7 C8 . 1.500(4) ?
    C8 C9 . 1.387(4) ?
    C8 C13 . 1.389(4) ?
    C9 H9 . 0.950 ?
    C9 C10 . 1.389(5) ?
    C10 H10 . 0.950 ?
    C10 C11 . 1.387(4) ?
    C11 C12 . 1.405(4) ?
    C11 C14 . 1.522(4) ?
    C12 H12 . 0.950 ?
    C12 C13 . 1.382(4) ?
    C13 H13 . 0.950 ?
    C14 C15 . 1.529(5) ?
    C14 C16 . 1.529(5) ?
    C14 C17 . 1.536(5) ?
    C15 H15A . 0.980 ?
    C15 H15B . 0.980 ?
    C15 H15C . 0.980 ?
    C16 H16A . 0.980 ?
    C16 H16B . 0.980 ?
    C16 H16C . 0.980 ?
    C17 H17A . 0.980 ?
    C17 H17B . 0.980 ?
    C17 H17C . 0.980 ?
    C18 H18 . 1.000 ?
    C18 C19 . 1.390(5) ?
    C18 C25 . 1.509(5) ?
    C19 H19 . 1.000 ?
    C19 C20 . 1.509(4) ?
    C20 H20A . 0.990 ?
    C20 H20B . 0.990 ?
    C20 C21 . 1.537(5) ?
    C21 H21A . 0.990 ?
    C21 H21B . 0.990 ?
    C21 C22 . 1.519(4) ?
    C22 H22 . 1.000 ?
    C22 C23 . 1.426(4) ?
    C23 H23 . 1.000 ?
    C23 C24 . 1.512(4) ?
    C24 H24A . 0.990 ?
    C24 H24B . 0.990 ?
    C24 C25 . 1.544(4) ?
    C25 H25A . 0.990 ?
    C25 H25B . 0.990 ?
loop_
    _geom_angle_atom_site_label_1
    _geom_angle_atom_site_label_2
    _geom_angle_atom_site_label_3
    _geom_angle_site_symmetry_1
    _geom_angle_site_symmetry_3
    _geom_angle
    _geom_angle_publ_flag
    Cl1 Ir1 C1 . . 88.85(8) ?
    Cl1 Ir1 C18 . . 91.89(8) ?
    Cl1 Ir1 C19 . . 90.20(8) ?
    Cl1 Ir1 C22 . . 164.65(9) ?
    Cl1 Ir1 C23 . . 155.34(9) ?
    C1 Ir1 C18 . . 167.26(11) ?
    C1 Ir1 C19 . . 155.58(12) ?
    C1 Ir1 C22 . . 93.31(11) ?
    C1 Ir1 C23 . . 93.28(11) ?
    C18 Ir1 C19 . . 37.16(12) ?
    C18 Ir1 C22 . . 89.33(11) ?
    C18 Ir1 C23 . . 80.82(12) ?
    C19 Ir1 C22 . . 81.58(11) ?
    C19 Ir1 C23 . . 97.63(11) ?
    C22 Ir1 C23 . . 39.73(12) ?
    N2 N1 C1 . . 113.8(2) ?
    N2 N1 C3 . . 114.9(12) ?
    N2 N1 C3' . . 121.3(13) ?
    C1 N1 C3 . . 130.1(12) ?
    C1 N1 C3' . . 124.4(13) ?
    N1 N2 C2 . . 103.3(2) ?
    C1 N3 C2 . . 108.4(2) ?
    C1 N3 C7 . . 125.7(2) ?
    C2 N3 C7 . . 125.9(2) ?
    Ir1 C1 N1 . . 128.0(2) ?
    Ir1 C1 N3 . . 129.1(2) ?
    N1 C1 N3 . . 102.8(2) ?
    N2 C2 N3 . . 111.7(3) ?
    N2 C2 H2 . . 124.1 ?
    N3 C2 H2 . . 124.1 ?
    N1 C3 H3A . . 109.5 ?
    N1 C3 H3B . . 109.5 ?
    N1 C3 C4 . . 110.9(16) ?
    H3A C3 H3B . . 108.1 ?
    H3A C3 C4 . . 109.5 ?
    H3B C3 C4 . . 109.5 ?
    C3 C4 H4A . . 108.5 ?
    C3 C4 H4B . . 108.5 ?
    C3 C4 C5 . . 115.1(12) ?
    H4A C4 H4B . . 107.5 ?
    H4A C4 C5 . . 108.5 ?
    H4B C4 C5 . . 108.5 ?
    C4 C5 H5A . . 109.1 ?
    C4 C5 H5B . . 109.1 ?
    C4 C5 C6 . . 112.3(11) ?
    H5A C5 H5B . . 107.9 ?
    H5A C5 C6 . . 109.1 ?
    H5B C5 C6 . . 109.1 ?
    N1 C3' H3'1 . . 109.4 ?
    N1 C3' H3'2 . . 109.4 ?
    N1 C3' C4' . . 111.1(17) ?
    H3'1 C3' H3'2 . . 108.0 ?
    H3'1 C3' C4' . . 109.4 ?
    H3'2 C3' C4' . . 109.4 ?
    C3' C4' H4'1 . . 108.8 ?
    C3' C4' H4'2 . . 108.8 ?
    C3' C4' C5' . . 113.8(12) ?
    H4'1 C4' H4'2 . . 107.7 ?
    H4'1 C4' C5' . . 108.8 ?
    H4'2 C4' C5' . . 108.8 ?
    C4' C5' H5'1 . . 109.2 ?
    C4' C5' H5'2 . . 109.2 ?
    C4' C5' C6' . . 112.1(10) ?
    H5'1 C5' H5'2 . . 107.9 ?
    H5'1 C5' C6' . . 109.2 ?
    H5'2 C5' C6' . . 109.2 ?
    C5' C6' H6'1 . . 109.5 ?
    C5' C6' H6'2 . . 109.5 ?
    C5' C6' H6'3 . . 109.5 ?
    H6'1 C6' H6'2 . . 109.5 ?
    H6'1 C6' H6'3 . . 109.5 ?
    H6'2 C6' H6'3 . . 109.5 ?
    N3 C7 H7A . . 109.0 ?
    N3 C7 H7B . . 109.0 ?
    N3 C7 C8 . . 113.0(2) ?
    H7A C7 H7B . . 107.8 ?
    H7A C7 C8 . . 109.0 ?
    H7B C7 C8 . . 109.0 ?
    C7 C8 C9 . . 120.5(3) ?
    C7 C8 C13 . . 121.4(3) ?
    C9 C8 C13 . . 118.1(3) ?
    C8 C9 H9 . . 119.5 ?
    C8 C9 C10 . . 121.1(3) ?
    H9 C9 C10 . . 119.5 ?
    C9 C10 H10 . . 119.3 ?
    C9 C10 C11 . . 121.4(3) ?
    H10 C10 C11 . . 119.3 ?
    C10 C11 C12 . . 117.0(3) ?
    C10 C11 C14 . . 123.1(3) ?
    C12 C11 C14 . . 119.9(3) ?
    C11 C12 H12 . . 119.2 ?
    C11 C12 C13 . . 121.5(3) ?
    H12 C12 C13 . . 119.2 ?
    C8 C13 C12 . . 120.8(3) ?
    C8 C13 H13 . . 119.6 ?
    C12 C13 H13 . . 119.6 ?
    C11 C14 C15 . . 109.6(3) ?
    C11 C14 C16 . . 112.9(3) ?
    C11 C14 C17 . . 108.7(3) ?
    C15 C14 C16 . . 107.7(3) ?
    C15 C14 C17 . . 109.8(3) ?
    C16 C14 C17 . . 108.3(3) ?
    C14 C15 H15A . . 109.5 ?
    C14 C15 H15B . . 109.5 ?
    C14 C15 H15C . . 109.5 ?
    H15A C15 H15B . . 109.5 ?
    H15A C15 H15C . . 109.5 ?
    H15B C15 H15C . . 109.5 ?
    C14 C16 H16A . . 109.5 ?
    C14 C16 H16B . . 109.5 ?
    C14 C16 H16C . . 109.5 ?
    H16A C16 H16B . . 109.5 ?
    H16A C16 H16C . . 109.5 ?
    H16B C16 H16C . . 109.5 ?
    C14 C17 H17A . . 109.5 ?
    C14 C17 H17B . . 109.5 ?
    C14 C17 H17C . . 109.5 ?
    H17A C17 H17B . . 109.5 ?
    H17A C17 H17C . . 109.5 ?
    H17B C17 H17C . . 109.5 ?
    Ir1 C18 H18 . . 114.0 ?
    Ir1 C18 C19 . . 70.47(17) ?
    Ir1 C18 C25 . . 113.0(2) ?
    H18 C18 C19 . . 114.0 ?
    H18 C18 C25 . . 114.0 ?
    C19 C18 C25 . . 123.8(3) ?
    Ir1 C19 C18 . . 72.37(17) ?
    Ir1 C19 H19 . . 114.0 ?
    Ir1 C19 C20 . . 108.9(2) ?
    C18 C19 H19 . . 114.0 ?
    C18 C19 C20 . . 125.5(3) ?
    H19 C19 C20 . . 114.0 ?
    C19 C20 H20A . . 109.0 ?
    C19 C20 H20B . . 109.0 ?
    C19 C20 C21 . . 112.7(2) ?
    H20A C20 H20B . . 107.8 ?
    H20A C20 C21 . . 109.0 ?
    H20B C20 C21 . . 109.0 ?
    C20 C21 H21A . . 109.3 ?
    C20 C21 H21B . . 109.3 ?
    C20 C21 C22 . . 111.5(2) ?
    H21A C21 H21B . . 108.0 ?
    H21A C21 C22 . . 109.3 ?
    H21B C21 C22 . . 109.3 ?
    Ir1 C22 C21 . . 114.4(2) ?
    Ir1 C22 H22 . . 114.1 ?
    Ir1 C22 C23 . . 69.62(16) ?
    C21 C22 H22 . . 114.1 ?
    C21 C22 C23 . . 122.9(3) ?
    H22 C22 C23 . . 114.1 ?
    Ir1 C23 C22 . . 70.66(16) ?
    Ir1 C23 H23 . . 113.9 ?
    Ir1 C23 C24 . . 113.0(2) ?
    C22 C23 H23 . . 113.9 ?
    C22 C23 C24 . . 124.1(3) ?
    H23 C23 C24 . . 113.9 ?
    C23 C24 H24A . . 109.1 ?
    C23 C24 H24B . . 109.1 ?
    C23 C24 C25 . . 112.7(3) ?
    H24A C24 H24B . . 107.8 ?
    H24A C24 C25 . . 109.1 ?
    H24B C24 C25 . . 109.1 ?
    C18 C25 C24 . . 111.8(2) ?
    C18 C25 H25A . . 109.2 ?
    C18 C25 H25B . . 109.2 ?
    C24 C25 H25A . . 109.2 ?
    C24 C25 H25B . . 109.2 ?
    H25A C25 H25B . . 107.9 ?
loop_
    _geom_torsion_atom_site_label_1
    _geom_torsion_atom_site_label_2
    _geom_torsion_atom_site_label_3
    _geom_torsion_atom_site_label_4
    _geom_torsion_site_symmetry_1
    _geom_torsion_site_symmetry_2
    _geom_torsion_site_symmetry_3
    _geom_torsion_site_symmetry_4
    _geom_torsion
    _geom_torsion_publ_flag
    C1 N1 N2 C2 . . . . -0.3(3) ?
    C3 N1 N2 C2 . . . . -169.4(11) ?
    C3' N1 N2 C2 . . . . -172.6(12) ?
    N2 N1 C1 Ir1 . . . . -175.89(19) ?
    N2 N1 C1 N3 . . . . 0.3(3) ?
    C3 N1 C1 Ir1 . . . . -8.8(13) ?
    C3 N1 C1 N3 . . . . 167.3(13) ?
    C3' N1 C1 Ir1 . . . . -3.9(13) ?
    C3' N1 C1 N3 . . . . 172.3(12) ?
    C2 N3 C1 Ir1 . . . . 175.9(2) ?
    C2 N3 C1 N1 . . . . -0.2(3) ?
    C7 N3 C1 Ir1 . . . . -0.2(4) ?
    C7 N3 C1 N1 . . . . -176.3(2) ?
    Cl1 Ir1 C1 N1 . . . . 106.7(2) ?
    Cl1 Ir1 C1 N3 . . . . -68.5(2) ?
    C18 Ir1 C1 N1 . . . . -159.8(4) ?
    C18 Ir1 C1 N3 . . . . 25.0(6) ?
    C19 Ir1 C1 N1 . . . . 18.7(4) ?
    C19 Ir1 C1 N3 . . . . -156.5(2) ?
    C22 Ir1 C1 N1 . . . . -58.1(3) ?
    C22 Ir1 C1 N3 . . . . 126.7(3) ?
    C23 Ir1 C1 N1 . . . . -97.9(3) ?
    C23 Ir1 C1 N3 . . . . 86.9(3) ?
    N1 N2 C2 N3 . . . . 0.2(3) ?
    C1 N3 C2 N2 . . . . 0.0(3) ?
    C7 N3 C2 N2 . . . . 176.2(3) ?
    N2 N1 C3 C4 . . . . 103.3(17) ?
    C1 N1 C3 C4 . . . . -64(2) ?
    N1 C3 C4 C5 . . . . -59(2) ?
    C3 C4 C5 C6 . . . . -178.5(15) ?
    N2 N1 C3' C4' . . . . 62(2) ?
    C1 N1 C3' C4' . . . . -109.9(17) ?
    C3 N1 C3' C4' . . . . 37(16) ?
    N1 C3' C4' C5' . . . . 59(2) ?
    C3' C4' C5' C6' . . . . 173.5(16) ?
    C1 N3 C7 C8 . . . . -101.1(3) ?
    C2 N3 C7 C8 . . . . 83.4(3) ?
    N3 C7 C8 C9 . . . . 101.8(3) ?
    N3 C7 C8 C13 . . . . -79.1(3) ?
    C7 C8 C9 C10 . . . . -179.9(3) ?
    C13 C8 C9 C10 . . . . 1.1(5) ?
    C8 C9 C10 C11 . . . . -0.5(5) ?
    C9 C10 C11 C12 . . . . 0.3(5) ?
    C9 C10 C11 C14 . . . . -179.2(3) ?
    C10 C11 C12 C13 . . . . -0.7(5) ?
    C14 C11 C12 C13 . . . . 178.8(3) ?
    C11 C12 C13 C8 . . . . 1.3(5) ?
    C7 C8 C13 C12 . . . . 179.5(3) ?
    C9 C8 C13 C12 . . . . -1.4(5) ?
    C10 C11 C14 C15 . . . . -119.9(3) ?
    C10 C11 C14 C16 . . . . 0.0(4) ?
    C10 C11 C14 C17 . . . . 120.1(4) ?
    C12 C11 C14 C15 . . . . 60.6(4) ?
    C12 C11 C14 C16 . . . . -179.4(3) ?
    C12 C11 C14 C17 . . . . -59.3(4) ?
    Cl1 Ir1 C18 C19 . . . . -87.83(17) ?
    Cl1 Ir1 C18 C25 . . . . 152.7(2) ?
    C1 Ir1 C18 C19 . . . . 179.0(4) ?
    C1 Ir1 C18 C25 . . . . 59.6(6) ?
    C19 Ir1 C18 C25 . . . . -119.4(3) ?
    C22 Ir1 C18 C19 . . . . 76.87(19) ?
    C22 Ir1 C18 C25 . . . . -42.6(2) ?
    C23 Ir1 C18 C19 . . . . 115.85(19) ?
    C23 Ir1 C18 C25 . . . . -3.6(2) ?
    Ir1 C18 C19 C20 . . . . -100.9(3) ?
    C25 C18 C19 Ir1 . . . . 105.2(3) ?
    C25 C18 C19 C20 . . . . 4.3(5) ?
    Cl1 Ir1 C19 C18 . . . . 92.87(17) ?
    Cl1 Ir1 C19 C20 . . . . -144.7(2) ?
    C1 Ir1 C19 C18 . . . . -179.5(2) ?
    C1 Ir1 C19 C20 . . . . -57.0(4) ?
    C18 Ir1 C19 C20 . . . . 122.4(3) ?
    C22 Ir1 C19 C18 . . . . -100.14(19) ?
    C22 Ir1 C19 C20 . . . . 22.3(2) ?
    C23 Ir1 C19 C18 . . . . -63.68(19) ?
    C23 Ir1 C19 C20 . . . . 58.7(2) ?
    Ir1 C19 C20 C21 . . . . -36.1(3) ?
    C18 C19 C20 C21 . . . . 45.3(4) ?
    C19 C20 C21 C22 . . . . 32.9(4) ?
    C20 C21 C22 Ir1 . . . . -13.2(3) ?
    C20 C21 C22 C23 . . . . -93.8(3) ?
    Cl1 Ir1 C22 C21 . . . . 53.2(4) ?
    Cl1 Ir1 C22 C23 . . . . 171.1(2) ?
    C1 Ir1 C22 C21 . . . . 151.0(2) ?
    C1 Ir1 C22 C23 . . . . -91.16(18) ?
    C18 Ir1 C22 C21 . . . . -41.5(2) ?
    C18 Ir1 C22 C23 . . . . 76.37(18) ?
    C19 Ir1 C22 C21 . . . . -5.0(2) ?
    C19 Ir1 C22 C23 . . . . 112.85(18) ?
    C23 Ir1 C22 C21 . . . . -117.9(3) ?
    Ir1 C22 C23 C24 . . . . -105.2(3) ?
    C21 C22 C23 Ir1 . . . . 106.5(3) ?
    C21 C22 C23 C24 . . . . 1.3(4) ?
    Cl1 Ir1 C23 C22 . . . . -174.37(15) ?
    Cl1 Ir1 C23 C24 . . . . -54.6(3) ?
    C1 Ir1 C23 C22 . . . . 91.22(18) ?
    C1 Ir1 C23 C24 . . . . -149.0(2) ?
    C18 Ir1 C23 C22 . . . . -100.14(18) ?
    C18 Ir1 C23 C24 . . . . 19.7(2) ?
    C19 Ir1 C23 C22 . . . . -66.89(18) ?
    C19 Ir1 C23 C24 . . . . 52.9(2) ?
    C22 Ir1 C23 C24 . . . . 119.8(3) ?
    Ir1 C23 C24 C25 . . . . -32.7(3) ?
    C22 C23 C24 C25 . . . . 48.9(4) ?
    Ir1 C18 C25 C24 . . . . -12.7(3) ?
    C19 C18 C25 C24 . . . . -94.0(3) ?
    C23 C24 C25 C18 . . . . 29.2(4) ?
loop_
    _geom_hbond_atom_site_label_D
    _geom_hbond_atom_site_label_H
    _geom_hbond_atom_site_label_A
    _geom_hbond_site_symmetry_A
    _geom_hbond_distance_DH
    _geom_hbond_distance_HA
    _geom_hbond_distance_DA
    _geom_hbond_angle_DHA
    _geom_hbond_publ_flag
    C2 H2 Cl1 2_776 0.95 2.84 3.568(3) 135 y
    C7 H7A Cl1 2_776 0.99 2.77 3.641(3) 147 y
    C18 H18 Cl1 2_676 1.00 2.74 3.617(3) 147 y
_iucr_refine_instructions_details
;
TITL exer115 in P-1
CELL 0.71073  10.2485  11.2843  11.9237  65.213  75.170  76.052
ZERR    2.00   0.0003   0.0003   0.0004   0.002   0.002   0.002
LATT  1
SFAC C H N Cl1 IR
UNIT 50 74 6 2 2
TEMP -173.160
SIZE 0.055 0.105 0.302
rem yellow blade
L.S. 16
BOND $h
simu c3 > c6'
delu c3 > c6'
omit     1   7   3
omit     2   5   5
acta
conf
htab
eqiv $1 -x+2, -y+2, -z+1
htab c2 Cl1_$1
htab c7 Cl1_$1
eqiv $2 -x+1, -y+2, -z+1
htab c18 Cl1_$2
FMAP 2
PLAN 10
rem EXTI    0.000138
WGHT    0.032300
FVAR       0.15399   0.49585
IR1   5    0.761759    0.744995    0.533869    11.00000    0.01197    0.01520 =
         0.02372   -0.00966    0.00016   -0.00339
Cl1   4    0.699858    0.941238    0.573560    11.00000    0.01502    0.01999 =
         0.05049   -0.02305    0.00367   -0.00497
N1    3    1.004550    0.641738    0.669349    11.00000    0.01566    0.01813 =
         0.02425   -0.00784   -0.00003   -0.00577
N2    3    1.133124    0.660696    0.668319    11.00000    0.01936    0.02496 =
         0.02608   -0.00983   -0.00611   -0.00415
N3    3    1.050712    0.803796    0.499728    11.00000    0.01473    0.01706 =
         0.01942   -0.00725    0.00058   -0.00350
C1    1    0.950541    0.727201    0.568394    11.00000    0.01642    0.01591 =
         0.01909   -0.00847   -0.00058   -0.00113
C2    1    1.157267    0.759759    0.563753    11.00000    0.01708    0.02412 =
         0.02616   -0.01074   -0.00418   -0.00476
AFIX  43
H2    2    1.239062    0.797353    0.534935    11.00000   -1.20000
AFIX   0
PART   1
C3    1    0.938616    0.547387    0.792138    21.00000    0.02791    0.01715 =
         0.01480    0.00425   -0.00259   -0.01402
AFIX  23
H3A   2    1.009161    0.493076    0.844148    21.00000   -1.20000
H3B   2    0.896117    0.487316    0.776054    21.00000   -1.20000
AFIX   0
C4    1    0.831337    0.621200    0.862232    21.00000    0.02371    0.02201 =
         0.02156   -0.00217   -0.00383   -0.00632
AFIX  23
H4A   2    0.789221    0.556078    0.941402    21.00000   -1.20000
H4B   2    0.758860    0.670840    0.811248    21.00000   -1.20000
AFIX   0
C5    1    0.882907    0.717151    0.893592    21.00000    0.02649    0.02408 =
         0.02897   -0.00610   -0.00439   -0.00843
AFIX  23
H5A   2    0.922245    0.784678    0.814772    21.00000   -1.20000
H5B   2    0.956522    0.668694    0.943477    21.00000   -1.20000
AFIX   0
C6    1    0.770090    0.785629    0.967205    21.00000    0.04549    0.02964 =
         0.01930   -0.00175    0.00742   -0.01404
AFIX 137
H6A   2    0.693823    0.828045    0.921163    21.00000   -1.50000
H6B   2    0.805647    0.852586    0.978144    21.00000   -1.50000
H6C   2    0.738256    0.720286    1.049642    21.00000   -1.50000
AFIX   0
PART   2
C3'   1    0.932569    0.550664    0.776460   -21.00000    0.03121    0.02015 =
         0.01672   -0.00521   -0.00595   -0.00284
AFIX  23
H3'1  2    0.986710    0.461185    0.796367   -21.00000   -1.20000
H3'2  2    0.844688    0.548125    0.757958   -21.00000   -1.20000
AFIX   0
C4'   1    0.905066    0.589638    0.890366   -21.00000    0.02696    0.02654 =
         0.01658   -0.00124   -0.00480   -0.00663
AFIX  23
H4'1  2    0.855223    0.523924    0.963156   -21.00000   -1.20000
H4'2  2    0.993577    0.586276    0.911492   -21.00000   -1.20000
AFIX   0
C5'   1    0.824041    0.724470    0.869801   -21.00000    0.03851    0.02833 =
         0.02370   -0.00849   -0.00205   -0.00264
AFIX  23
H5'1  2    0.739964    0.731689    0.839530   -21.00000   -1.20000
H5'2  2    0.878383    0.791544    0.804015   -21.00000   -1.20000
AFIX   0
C6'   1    0.784525    0.753442    0.991008   -21.00000    0.04417    0.03031 =
         0.01844   -0.00790   -0.00680   -0.00592
AFIX 137
H6'1  2    0.728655    0.688650    1.055721   -21.00000   -1.50000
H6'2  2    0.732365    0.842446    0.973414   -21.00000   -1.50000
H6'3  2    0.867517    0.747585    1.020687   -21.00000   -1.50000
AFIX   0
PART   0
C7    1    1.041151    0.919366    0.381504    11.00000    0.01662    0.01597 =
         0.02074   -0.00484    0.00106   -0.00373
AFIX  23
H7A   2    1.080734    0.990256    0.383292    11.00000   -1.20000
H7B   2    0.943677    0.952663    0.374830    11.00000   -1.20000
AFIX   0
C8    1    1.113566    0.889283    0.267948    11.00000    0.01633    0.01698 =
         0.02048   -0.00575   -0.00068   -0.00397
C9    1    1.040579    0.870662    0.194910    11.00000    0.01601    0.03084 =
         0.02643   -0.00743   -0.00194   -0.00947
AFIX  43
H9    2    0.943989    0.877280    0.217240    11.00000   -1.20000
AFIX   0
C10   1    1.106496    0.842490    0.089638    11.00000    0.02272    0.03053 =
         0.02718   -0.01358   -0.00420   -0.00868
AFIX  43
H10   2    1.054052    0.829480    0.041718    11.00000   -1.20000
AFIX   0
C11   1    1.247174    0.832943    0.052966    11.00000    0.02479    0.01741 =
         0.01890   -0.00489   -0.00209   -0.00616
C12   1    1.320042    0.852439    0.127370    11.00000    0.01511    0.02662 =
         0.02424   -0.00997   -0.00022   -0.00387
AFIX  43
H12   2    1.416663    0.845695    0.105451    11.00000   -1.20000
AFIX   0
C13   1    1.254392    0.881191    0.231665    11.00000    0.01769    0.02639 =
         0.02298   -0.01059   -0.00118   -0.00615
AFIX  43
H13   2    1.306252    0.895606    0.279152    11.00000   -1.20000
AFIX   0
C14   1    1.323042    0.804022   -0.062624    11.00000    0.03370    0.02277 =
         0.02002   -0.00930   -0.00131   -0.00594
C15   1    1.424646    0.676382   -0.023596    11.00000    0.03908    0.02995 =
         0.03201   -0.01538   -0.00232   -0.00179
AFIX 137
H15A  2    1.486547    0.684132    0.022648    11.00000   -1.50000
H15B  2    1.477633    0.661016   -0.098581    11.00000   -1.50000
H15C  2    1.374872    0.602196    0.030155    11.00000   -1.50000
AFIX   0
C16   1    1.227839    0.786947   -0.133024    11.00000    0.04914    0.04594 =
         0.03620   -0.02613   -0.01399    0.00023
AFIX 137
H16A  2    1.177376    0.713908   -0.076910    11.00000   -1.50000
H16B  2    1.281872    0.767458   -0.205649    11.00000   -1.50000
H16C  2    1.163267    0.868536   -0.161623    11.00000   -1.50000
AFIX   0
C17   1    1.399807    0.919578   -0.152493    11.00000    0.06283    0.03072 =
         0.02327   -0.01008    0.01096   -0.01521
AFIX 137
H17A  2    1.334601    1.001556   -0.175338    11.00000   -1.50000
H17B  2    1.447251    0.903208   -0.228354    11.00000   -1.50000
H17C  2    1.466552    0.927703   -0.111130    11.00000   -1.50000
AFIX   0
C18   1    0.578237    0.786588    0.453113    11.00000    0.01559    0.01703 =
         0.03372   -0.00584   -0.00514   -0.00202
AFIX  13
H18   2    0.535655    0.881584    0.424357    11.00000   -1.20000
AFIX   0
C19   1    0.549152    0.718104    0.582083    11.00000    0.01119    0.02298 =
         0.03300   -0.01347    0.00164   -0.00466
AFIX  13
H19   2    0.488616    0.772696    0.628718    11.00000   -1.20000
AFIX   0
C20   1    0.540974    0.572357    0.647163    11.00000    0.02341    0.02728 =
         0.02941   -0.01122    0.00164   -0.01268
AFIX  23
H20A  2    0.453732    0.556335    0.638866    11.00000   -1.20000
H20B  2    0.541050    0.544731    0.737673    11.00000   -1.20000
AFIX   0
C21   1    0.659942    0.487606    0.593404    11.00000    0.03001    0.01692 =
         0.02898   -0.00474   -0.00718   -0.00790
AFIX  23
H21A  2    0.675624    0.398087    0.658843    11.00000   -1.20000
H21B  2    0.635512    0.478831    0.522397    11.00000   -1.20000
AFIX   0
C22   1    0.790349    0.548232    0.548464    11.00000    0.02023    0.01501 =
         0.02930   -0.01187   -0.00619    0.00137
AFIX  13
H22   2    0.868128    0.489998    0.591054    11.00000   -1.20000
AFIX   0
C23   1    0.830830    0.633373    0.421647    11.00000    0.01502    0.02069 =
         0.02796   -0.01342   -0.00357   -0.00101
AFIX  13
H23   2    0.931867    0.623476    0.391886    11.00000   -1.20000
AFIX   0
C24   1    0.748559    0.674997    0.318958    11.00000    0.02284    0.02506 =
         0.02711   -0.01327   -0.00462   -0.00682
AFIX  23
H24A  2    0.754530    0.598864    0.295995    11.00000   -1.20000
H24B  2    0.788721    0.745731    0.243736    11.00000   -1.20000
AFIX   0
C25   1    0.596905    0.725409    0.358146    11.00000    0.01758    0.02441 =
         0.03258   -0.00955   -0.00747   -0.00597
AFIX  23
H25A  2    0.560232    0.791793    0.282939    11.00000   -1.20000
H25B  2    0.544318    0.650825    0.394319    11.00000   -1.20000
HKLF 4
REM  exer115 in P-1
REM R1 =  0.0245 for   6168 Fo > 4sig(Fo)  and  0.0317 for all   6993 data
REM    313 parameters refined using    106 restraints
END
WGHT      0.0323      0.0000
REM Highest difference peak  1.329,  deepest hole -1.829,  1-sigma level  0.133
Q1    1   0.7180  0.8055  0.4966  11.00000  0.05    1.33
Q2    1   0.7341  0.8243  0.5496  11.00000  0.05    1.19
Q3    1   0.7626  0.7830  0.5750  11.00000  0.05    1.18
Q4    1   0.8130  0.6770  0.5610  11.00000  0.05    1.08
Q5    1   0.7926  0.6598  0.5304  11.00000  0.05    1.02
Q6    1   0.7430  0.7085  0.4960  11.00000  0.05    1.01
Q7    1   0.7178  0.8875  0.6017  11.00000  0.05    0.85
Q8    1   0.7550  0.8152  0.4250  11.00000  0.05    0.85
Q9    1   0.6688  0.9659  0.5472  11.00000  0.05    0.81
Q10   1   0.6837  0.9306  0.6148  11.00000  0.05    0.77
;
data_global
_journal_date_recd_electronic     2011-12-05
_journal_date_accepted     2012-01-09
_journal_name_full     'Acta Crystallographica, Section E'
_journal_year     2012
_journal_volume     68
_journal_issue      2
_journal_page_first     m158
_journal_page_last     m159
_journal_paper_category     QM
_journal_paper_doi     10.1107/S1600536812000992
_journal_coeditor_code     FJ2494
_publ_contact_author_name     'Gary S. Nichol'
_publ_contact_author_address
;
Department of Chemistry & Biochemistry
The University of Arizona
Tucson, AZ 85716
USA
;
_publ_contact_author_email     'gsnichol@email.arizona.edu'
_publ_contact_author_fax     ?
_publ_contact_author_phone     '+1 520 621 4168'
_publ_section_title
;\
[2-Butyl-4-(4-<i>tert</i>-butylbenzyl)-1,2,4-triazol-3-ylidene]chlorido[(1,2,5,\
6-\h)-cycloocta-1,5-diene]iridium(I)
;
loop_
    _publ_author_name
    _publ_author_footnote
    _publ_author_address
    'Nichol, Gary S.' .
;
Department of Chemistry & Biochemistry
The University of Arizona
Tucson, AZ 85716
USA
;
    'Walton, David P.' .
;
Department of Chemistry
Millersville University
Millersville, PA 17551
USA
;
    'Anna, Laura J.' .
;
Department of Chemistry
Millersville University
Millersville, PA 17551
USA
;
    'Rajaseelan, Edward' .
;
Department of Chemistry
Millersville University
Millersville, PA 17551
USA
;
