# Supplementary material for: [2-Butyl-4-(4-tert-butyl­benz­yl)-1,2,4-triazol-3-yl­idene]chlorido[(1,2,5,6-η)-cyclo­octa-1,5-diene]iridium(I)
Source: Acta Crystallogr Sect E Struct Rep Online. 2012 Jan 14;68(Pt 2):m158–9. doi: 10.1107/S1600536812000992 (PMC3274890; doi:10.1107/S1600536812000992)
Supplement: Supplementary file 2 [file e-68-0m158-Isup2.hkl]

# 
# h,k,l, Fc-squared, Fo-squared, sigma(Fo-squared) and status flag 
# 
data_I
_shelx_title ' exer115 in P-1' 
_shelx_refln_list_code          4 
_shelx_F_calc_maximum      197.30 
_exptl_crystal_F_000       604.00 
_reflns_d_resolution_high  0.7101 
 
loop_ 
 _symmetry_equiv_pos_as_xyz 
 'x, y, z' 
 '-x, -y, -z' 
 
_cell_length_a    10.2485 
_cell_length_b    11.2843 
_cell_length_c    11.9237 
_cell_angle_alpha  65.213 
_cell_angle_beta   75.170 
_cell_angle_gamma  76.052 
 
_shelx_F_squared_multiplier     1.000 
 
loop_ 
 _refln_index_h 
 _refln_index_k 
 _refln_index_l 
 _refln_F_squared_calc 
 _refln_F_squared_meas 
 _refln_F_squared_sigma 
 _refln_observed_status 
   1   0   0     2253.09     2350.40     57.06 o 
   2   0   0    23332.70    26813.23    530.45 o 
   3   0   0      319.08      367.22     22.01 o 
   4   0   0    17210.57    19096.84    306.06 o 
   5   0   0      988.95     1020.42     38.84 o 
   6   0   0    10485.09    10914.94    186.64 o 
   7   0   0      808.41      826.07     39.23 o 
   8   0   0     2833.86     2741.19     73.20 o 
   9   0   0     2495.20     2483.84     72.46 o 
  10   0   0     2944.69     2848.61     81.74 o 
  11   0   0     3477.14     3352.80     92.85 o 
  12   0   0      940.11      933.24     56.33 o 
  13   0   0     1911.83     1687.97    113.74 o 
 -13   1   0      541.96      528.08     66.61 o 
 -12   1   0     2572.14     2347.38    104.12 o 
 -11   1   0     2438.99     2459.16    102.80 o 
 -10   1   0     2204.14     2285.87     75.72 o 
  -9   1   0     1477.70     1568.70     57.82 o 
  -8   1   0     3061.33     3211.30     80.34 o 
  -7   1   0     4214.15     3873.85     85.74 o 
  -6   1   0     1293.53     1188.85     51.66 o 
  -5   1   0     7350.75     7186.44    153.51 o 
  -4   1   0     3202.48     3552.03    112.52 o 
  -3   1   0     7848.90     7620.00    152.72 o 
  -2   1   0      301.34      468.56     23.92 o 
  -1   1   0    16875.59    16201.95    291.50 o 
   0   1   0       50.81       60.36      8.04 o 
   1   1   0    19979.82    20296.02   1015.11 o 
   2   1   0      689.13      727.48     20.21 o 
   3   1   0    32204.28    35838.73    735.24 o 
   4   1   0     4960.63     5724.44    120.96 o 
   5   1   0    21777.45    24361.68    471.31 o 
   6   1   0     2384.76     2458.47     60.46 o 
   7   1   0     8362.94     8453.34    153.57 o 
   8   1   0     1418.26     1422.44     60.75 o 
   9   1   0     3370.24     3419.79     87.23 o 
  10   1   0      689.65      747.66     51.19 o 
  11   1   0      995.68     1026.05     55.50 o 
  12   1   0     1107.73     1242.55     62.53 o 
  13   1   0      765.03      733.73    119.84 o 
 -13   2   0     1997.20     1989.14    104.10 o 
 -12   2   0     1644.17     1707.63    131.83 o 
 -11   2   0     3270.29     3164.94    116.52 o 
 -10   2   0     3456.20     3498.51    153.16 o 
  -9   2   0     3719.42     3706.59    117.51 o 
  -8   2   0     4040.69     4231.58     95.11 o 
  -7   2   0     2052.18     2078.98     47.03 o 
  -6   2   0     6663.06     6703.11    151.36 o 
  -5   2   0     8036.58     8363.22    177.42 o 
  -4   2   0    12483.40    13011.92    251.07 o 
  -3   2   0     2481.48     2569.83     76.85 o 
  -2   2   0     7442.58     6373.74    162.60 o 
  -1   2   0     8529.92     7913.84    180.84 o 
   0   2   0    38925.82    35831.43    881.28 o 
   1   2   0     3332.19     3179.59     64.43 o 
   2   2   0    31077.48    32835.02    569.43 o 
   3   2   0     5185.34     5782.63    145.87 o 
   4   2   0    13446.15    14479.10    462.34 o 
   5   2   0      998.96      948.21     34.87 o 
   6   2   0    16856.53    18168.95    391.75 o 
   7   2   0     1361.26     1366.18     48.32 o 
   8   2   0     7848.81     8243.92    155.48 o 
   9   2   0     1070.66     1162.75     52.09 o 
  10   2   0     4445.01     4253.09    104.11 o 
  11   2   0     1642.27     1516.96     78.01 o 
  12   2   0     2015.53     1871.15     90.36 o 
  13   2   0      680.95      732.40     65.95 o 
 -13   3   0      404.63      307.14     63.00 o 
 -12   3   0     1077.94     1063.83     79.58 o 
 -11   3   0     1940.58     2126.29     98.98 o 
 -10   3   0     2424.81     2270.04    137.27 o 
  -9   3   0     4676.66     4834.68    169.97 o 
  -8   3   0     2429.57     2411.19    120.30 o 
  -7   3   0    11156.11    11135.56    195.61 o 
  -6   3   0     2724.19     2733.59     66.71 o 
  -5   3   0     8888.19     8900.37    217.82 o 
  -4   3   0     2550.67     2505.62     81.54 o 
  -3   3   0     4570.79     4004.93    125.25 o 
  -2   3   0      103.02       96.33     12.35 o 
  -1   3   0    15954.97    14422.71    323.57 o 
   0   3   0       93.69       79.35     11.96 o 
   1   3   0    13719.45    13397.53    241.50 o 
   2   3   0       64.08       60.48     19.74 o 
   3   3   0    10587.70    10662.19    246.96 o 
   4   3   0     1355.19     1419.29     51.06 o 
   5   3   0    15553.58    16533.62    258.11 o 
   6   3   0     3858.74     4293.46     82.87 o 
   7   3   0     6350.42     6941.44    152.93 o 
   8   3   0     1335.33     1393.23     63.25 o 
   9   3   0     5120.75     5344.57    137.63 o 
  10   3   0     3808.83     3601.35    112.69 o 
  11   3   0     1946.66     2028.16    149.63 o 
  12   3   0     1127.77     1183.29     76.33 o 
  13   3   0     2171.23     2182.08    106.51 o 
 -12   4   0      247.25      214.12     55.69 o 
 -11   4   0     1882.75     1927.39     98.27 o 
 -10   4   0     1659.93     1639.01    105.37 o 
  -9   4   0     1521.50     1676.26    102.83 o 
  -8   4   0     2369.17     2414.20     68.40 o 
  -7   4   0     2134.98     2164.35     62.99 o 
  -6   4   0     7460.64     7135.18    135.38 o 
  -5   4   0     2509.05     2547.15     69.42 o 
  -4   4   0    14788.75    14437.31    339.58 o 
  -3   4   0     4821.28     4702.28    125.40 o 
  -2   4   0    17068.04    16251.24    369.19 o 
  -1   4   0     1156.81     1137.44     35.73 o 
   0   4   0    12065.23    10993.47    248.39 o 
   1   4   0     4164.66     4464.20     70.33 o 
   2   4   0    12991.96    12498.71    197.26 o 
   3   4   0      385.16      497.78     23.86 o 
   4   4   0     4047.35     3728.11     63.87 o 
   5   4   0     1219.33     1228.66     38.49 o 
   6   4   0     6848.92     7048.75    125.05 o 
   7   4   0     2954.31     3031.46    103.41 o 
   8   4   0     3077.26     3296.44    105.25 o 
   9   4   0     1885.43     1803.49     77.85 o 
  10   4   0     3276.37     3300.19    109.91 o 
  11   4   0     2332.66     2305.84    112.03 o 
  12   4   0     2001.72     1915.80     94.13 o 
  13   4   0     1515.19     1223.14    103.12 o 
 -12   5   0     1334.62     1162.32     85.63 o 
 -11   5   0      239.22      188.38     53.97 o 
 -10   5   0     2733.69     2563.99    295.62 o 
  -9   5   0     1009.81     1091.19    105.22 o 
  -8   5   0     2332.46     2186.67    122.47 o 
  -7   5   0     3489.39     3351.86     84.28 o 
  -6   5   0     1296.60     1227.84     49.91 o 
  -5   5   0     9200.72     9134.34    185.91 o 
  -4   5   0      368.60      333.63     32.89 o 
  -3   5   0     8467.36     7939.10    174.43 o 
  -2   5   0      574.88      545.61     29.65 o 
  -1   5   0    23958.30    22658.95    348.98 o 
   0   5   0     1143.29     1128.56     45.97 o 
   1   5   0    23072.36    23673.31    361.37 o 
   2   5   0        0.48        8.07     16.22 o 
   3   5   0     8534.45     8139.86    121.41 o 
   4   5   0        3.37      -16.59     16.73 o 
   5   5   0    12556.80    12659.42    182.77 o 
   6   5   0       43.84       40.91     19.97 o 
   7   5   0     4726.98     4845.93     98.30 o 
   8   5   0      911.26      906.36     40.05 o 
   9   5   0     2567.10     2604.08     93.01 o 
  10   5   0     2310.13     2232.80     92.07 o 
  11   5   0     1397.60     1351.38     79.73 o 
  12   5   0     2535.82     2440.08    145.10 o 
  13   5   0      511.38      464.48     63.91 o 
 -11   6   0     1736.83     1542.14    113.29 o 
 -10   6   0      718.47      852.68    129.89 o 
  -9   6   0     1770.07     1867.66    118.99 o 
  -8   6   0      710.58      818.86     65.25 o 
  -7   6   0     1740.91     1751.74     61.55 o 
  -6   6   0     2054.43     1987.93     70.47 o 
  -5   6   0     2688.88     2489.46     74.62 o 
  -4   6   0     4902.44     4565.75    153.09 o 
  -3   6   0      870.38      798.00     39.02 o 
  -2   6   0     6131.62     5711.40    121.75 o 
  -1   6   0      127.38      103.84     18.12 o 
   0   6   0    11885.24    11306.08    213.51 o 
   1   6   0       60.89       69.94     16.39 o 
   2   6   0    12099.34    11723.57    154.01 o 
   3   6   0      396.78      449.12     24.27 o 
   4   6   0    11784.77    12161.13    177.35 o 
   5   6   0       32.77       20.98     17.89 o 
   6   6   0    11255.48    11620.36    174.16 o 
   7   6   0      592.01      642.99     43.16 o 
   8   6   0     4284.29     4412.92     97.43 o 
   9   6   0      165.83      158.49     40.93 o 
  10   6   0     2165.61     2214.68     92.43 o 
  11   6   0      966.93      989.51    106.10 o 
  12   6   0     1060.78     1049.38    156.49 o 
  13   6   0     1887.36     1501.55     93.25 o 
 -11   7   0      878.02     1000.58    144.01 o 
 -10   7   0     1990.50     1986.06    232.57 o 
  -9   7   0      907.46      951.25     99.57 o 
  -8   7   0     2202.95     2239.93     76.12 o 
  -7   7   0     1199.97     1184.36     56.64 o 
  -6   7   0     3235.89     3111.20    111.66 o 
  -5   7   0     3389.14     3293.73     92.11 o 
  -4   7   0     1838.95     1813.92     73.02 o 
  -3   7   0     2602.51     2358.18     69.42 o 
  -2   7   0      408.42      377.69     31.30 o 
  -1   7   0     7081.08     6571.42    119.22 o 
   0   7   0       18.61        8.65     19.26 o 
   1   7   0     7894.51     7282.80    122.53 o 
   2   7   0       39.48       23.34     14.63 o 
   3   7   0     9231.64     9344.12    129.09 o 
   4   7   0      280.86      340.82     26.53 o 
   5   7   0     6329.83     6490.11    108.80 o 
   6   7   0       62.09       80.10     22.86 o 
   7   7   0     7597.75     7805.74    148.00 o 
   8   7   0      772.17      795.96     60.93 o 
   9   7   0     4510.44     4594.56    132.28 o 
  10   7   0      629.11      573.18     60.39 o 
  11   7   0     2197.19     2133.74    275.85 o 
  12   7   0     1102.99      955.43     79.22 o 
  13   7   0     1095.65     1092.77    113.34 o 
 -10   8   0      756.29      709.90     75.12 o 
  -9   8   0     1743.34     1820.16    103.55 o 
  -8   8   0     2363.37     2346.43    107.24 o 
  -7   8   0     1361.90     1437.81     71.00 o 
  -6   8   0     1768.17     1738.58     63.69 o 
  -5   8   0     2399.97     2310.93     68.67 o 
  -4   8   0     2958.15     2840.99     73.53 o 
  -3   8   0     1005.41     1005.40     42.88 o 
  -2   8   0     4462.16     4215.62     97.15 o 
  -1   8   0     2111.96     1909.91     53.03 o 
   0   8   0     4621.38     4610.94     87.96 o 
   1   8   0      106.52       82.79     19.17 o 
   2   8   0     6458.23     6321.92    102.70 o 
   3   8   0      655.82      738.27     32.23 o 
   4   8   0     4935.21     4858.23     79.55 o 
   5   8   0      589.69      686.96     35.16 o 
   6   8   0     3569.53     3586.90    108.60 o 
   7   8   0      808.70      863.30     42.80 o 
   8   8   0     5090.25     5363.68    118.01 o 
   9   8   0      480.62      459.40     55.16 o 
  10   8   0     3523.50     3434.45    151.86 o 
  11   8   0      747.21      631.24     68.13 o 
  12   8   0     2704.40     2550.72    228.06 o 
  -9   9   0      793.90      780.84    103.44 o 
  -8   9   0      645.22      629.48     58.06 o 
  -7   9   0     1357.03     1407.03     64.56 o 
  -6   9   0     1611.44     1623.95     67.81 o 
  -5   9   0     3702.84     3662.59    120.48 o 
  -4   9   0     1226.67     1227.92     51.89 o 
  -3   9   0     5045.28     4856.51    118.02 o 
  -2   9   0     1562.57     1554.52     66.93 o 
  -1   9   0     5476.28     4961.90    101.42 o 
   0   9   0      666.15      723.12     49.45 o 
   1   9   0     4619.96     4557.57     95.33 o 
   2   9   0      207.32      268.15     34.00 o 
   3   9   0     3308.00     3294.78     79.12 o 
   4   9   0       30.20       11.26     23.90 o 
   5   9   0     3992.81     4021.82     73.30 o 
   6   9   0     1254.46     1328.94     76.37 o 
   7   9   0     3077.98     3153.94     74.84 o 
   8   9   0      660.62      628.50     46.27 o 
   9   9   0     2151.76     2000.20    104.46 o 
  10   9   0     1000.05      949.40     74.11 o 
  11   9   0     1987.20     1863.96    100.64 o 
  12   9   0     1130.93     1127.42    129.97 o 
  -8  10   0      847.25      937.26     68.12 o 
  -7  10   0      603.01      725.78     69.50 o 
  -6  10   0     1199.42     1302.85    103.13 o 
  -5  10   0      707.68      698.67     62.27 o 
  -4  10   0     2511.70     2395.55     92.12 o 
  -3  10   0      785.13      835.21     60.16 o 
  -2  10   0     3631.95     3457.95    105.59 o 
  -1  10   0     1428.09     1519.23     70.25 o 
   0  10   0     5634.37     5577.76    148.15 o 
   1  10   0      393.70      441.98     37.00 o 
   2  10   0     6968.53     6937.08    134.12 o 
   3  10   0       45.30       34.61     28.31 o 
   4  10   0     5406.17     5236.49    111.45 o 
   5  10   0       15.95       -1.06     28.91 o 
   6  10   0     2357.75     2355.23     96.57 o 
   7  10   0      111.68       73.24     32.99 o 
   8  10   0     1735.22     1876.40     93.43 o 
   9  10   0      452.58      299.31     55.22 o 
  10  10   0     1282.75     1187.80     83.70 o 
  11  10   0      711.71      708.32     76.31 o 
  -7  11   0      357.71      477.45     66.75 o 
  -6  11   0      865.35      940.46     75.59 o 
  -5  11   0      882.48      945.80     71.46 o 
  -4  11   0      371.12      401.33     55.07 o 
  -3  11   0     2490.73     2631.16     99.65 o 
  -2  11   0      147.48      146.04     44.21 o 
  -1  11   0     2410.25     2480.92     92.19 o 
   0  11   0      591.71      628.39     55.09 o 
   1  11   0     5676.20     5606.70    118.46 o 
   2  11   0       48.33       14.29     32.02 o 
   3  11   0     5496.69     5404.48    130.20 o 
   4  11   0      298.92      357.11     43.46 o 
   5  11   0     5636.02     5548.78    149.37 o 
   6  11   0        4.77      -17.17     29.40 o 
   7  11   0     2870.79     2856.79     77.92 o 
   8  11   0      247.83      219.37     42.31 o 
   9  11   0     1635.71     1377.64    104.05 o 
  10  11   0      182.89      164.40     58.19 o 
  -5  12   0      730.51      741.81    148.81 o 
  -4  12   0      604.68      611.20     65.91 o 
  -3  12   0      385.06      370.48     56.63 o 
  -2  12   0     1651.85     1752.38     87.28 o 
  -1  12   0      324.92      501.42     56.88 o 
   0  12   0     1960.31     1967.11     87.01 o 
   1  12   0      234.28      259.30     49.88 o 
   2  12   0     3057.37     2952.07     84.33 o 
   3  12   0       14.25      -24.89     32.67 o 
   4  12   0     3805.84     4048.32    113.17 o 
   5  12   0        1.78       12.77     35.05 o 
   6  12   0     3779.48     3701.23    108.87 o 
   7  12   0       96.14      112.67     41.91 o 
   8  12   0     3506.90     3352.15    103.15 o 
   9  12   0      121.22      102.98     56.28 o 
  -4  13   0      567.88      619.10     70.84 o 
  -3  13   0     1479.07     1588.15     91.21 o 
  -2  13   0      449.07      479.38     82.18 o 
  -1  13   0      712.48      739.09     90.59 o 
   0  13   0      509.59      494.57     58.80 o 
   1  13   0     1055.65     1134.75     74.86 o 
   2  13   0       20.57      -61.07     73.87 o 
   3  13   0     2426.19     2434.14     97.79 o 
   4  13   0       33.61       27.33     37.20 o 
   5  13   0     2136.45     2127.32    107.01 o 
   6  13   0      116.79       61.21     40.75 o 
   7  13   0     2290.06     2270.93    126.82 o 
  -1  14   0      585.03      525.08     66.43 o 
   0  14   0      867.32      704.88     69.63 o 
   1  14   0      212.64      135.58     53.88 o 
   2  14   0     1673.75     1539.33     86.39 o 
   3  14   0       26.42        8.17     48.50 o 
   4  14   0     1522.25     1451.27     72.13 o 
   5  14   0       42.33      -13.08     39.88 o 
  -2 -14   1     1152.92     1097.27     79.19 o 
  -6 -13   1       15.26      -40.65     40.65 o 
  -5 -13   1     2268.34     2242.64     79.64 o 
  -4 -13   1       85.92       16.43     38.72 o 
  -3 -13   1     1912.80     1904.90     74.76 o 
  -2 -13   1       97.58       25.86     55.63 o 
  -1 -13   1      813.60      813.68     68.24 o 
   0 -13   1      563.74      505.79     60.85 o 
   1 -13   1      643.45      752.39     84.70 o 
   2 -13   1      674.64      702.15     73.36 o 
   3 -13   1      591.45      630.30     71.89 o 
  -8 -12   1     3046.79     2810.10    118.10 o 
  -7 -12   1        1.76       20.00     40.65 o 
  -6 -12   1     2699.85     2644.05    135.37 o 
  -5 -12   1      174.06      149.12     40.22 o 
  -4 -12   1     2764.55     2833.52    101.20 o 
  -3 -12   1      219.29      179.92     40.11 o 
  -2 -12   1     2553.31     2688.03     81.67 o 
  -1 -12   1      308.96      340.90     52.54 o 
   0 -12   1     1111.15     1097.22     71.58 o 
   1 -12   1      558.16      652.14     61.78 o 
   2 -12   1     1564.71     1655.28     86.72 o 
   3 -12   1      962.04     1132.44     77.96 o 
   4 -12   1      290.60      266.66     58.81 o 
   5 -12   1      717.18      784.67     75.47 o 
  -9 -11   1     1663.81     1615.93     94.32 o 
  -8 -11   1        1.12        3.22     39.23 o 
  -7 -11   1     2526.81     2619.06     88.35 o 
  -6 -11   1      241.96      217.23     41.90 o 
  -5 -11   1     3352.08     3464.29     92.43 o 
  -4 -11   1      710.21      752.86     53.90 o 
  -3 -11   1     3713.08     3656.81    142.25 o 
  -2 -11   1      570.44      510.03     43.98 o 
  -1 -11   1     4285.90     4192.31    110.29 o 
   0 -11   1     1657.85     1627.05     76.87 o 
   1 -11   1     2100.51     2048.38     86.01 o 
   2 -11   1      279.76      256.29     49.24 o 
   3 -11   1     1476.40     1421.24     79.50 o 
   4 -11   1      738.25      791.60     71.85 o 
   5 -11   1      393.53      347.02     65.59 o 
   6 -11   1     1041.46     1155.38     83.33 o 
 -10 -10   1     1310.47     1373.83     89.13 o 
  -9 -10   1      300.29      321.35     57.45 o 
  -8 -10   1     2429.75     2305.43     80.78 o 
  -7 -10   1        5.30      -20.38     33.59 o 
  -6 -10   1     2198.10     2182.50     65.48 o 
  -5 -10   1      232.88      256.50     33.66 o 
  -4 -10   1     2570.44     2688.94     76.17 o 
  -3 -10   1      496.94      504.16     40.74 o 
  -2 -10   1     4051.89     4061.09     93.94 o 
  -1 -10   1     1647.43     1739.31     60.45 o 
   0 -10   1     3109.16     3053.73     96.57 o 
   1 -10   1     1708.20     1680.64     73.78 o 
   2 -10   1     3411.90     3408.48    107.28 o 
   3 -10   1     2366.88     2376.96     99.95 o 
   4 -10   1     1720.50     1703.02     82.05 o 
   5 -10   1     1691.93     1867.49    126.37 o 
   6 -10   1      476.52      434.77     60.74 o 
   7 -10   1     1014.84     1043.64     80.10 o 
   8 -10   1      300.41      298.17     55.19 o 
 -11  -9   1     2135.41     1974.59    104.00 o 
 -10  -9   1      156.99      139.73     69.84 o 
  -9  -9   1     2617.96     2433.58    103.38 o 
  -8  -9   1      192.36      186.07     38.12 o 
  -7  -9   1     3754.87     3901.38     99.13 o 
  -6  -9   1      299.76      276.53     32.54 o 
  -5  -9   1     5613.57     5572.26     96.21 o 
  -4  -9   1      726.14      717.72     32.27 o 
  -3  -9   1     2185.03     2081.67     52.87 o 
  -2  -9   1       91.68       55.19     21.51 o 
  -1  -9   1     3096.17     3036.82     64.91 o 
   0  -9   1     1199.09     1210.61     40.85 o 
   1  -9   1     2139.61     1988.69     83.35 o 
   2  -9   1     2454.06     2341.69     67.17 o 
   3  -9   1     2912.19     2709.17     94.53 o 
   4  -9   1     2096.35     2251.57     71.62 o 
   5  -9   1     2070.79     2213.75     94.10 o 
   6  -9   1     2613.44     2752.30     84.95 o 
   7  -9   1     1036.54     1148.19     63.75 o 
   8  -9   1     1221.70     1435.85     66.19 o 
   9  -9   1      497.58      576.33     75.94 o 
 -12  -8   1     3331.41     3087.48    128.17 o 
 -11  -8   1      205.49      262.46     58.41 o 
 -10  -8   1     3624.47     3320.45    119.99 o 
  -9  -8   1        8.64        5.92     42.05 o 
  -8  -8   1     5924.18     5846.90    126.36 o 
  -7  -8   1       14.83       50.41     30.56 o 
  -6  -8   1     5178.17     5232.00     97.85 o 
  -5  -8   1       10.79      -16.17     22.02 o 
  -4  -8   1     2872.42     2883.60     57.53 o 
  -3  -8   1      135.60      113.13     19.33 o 
  -2  -8   1     5463.96     5391.15     92.68 o 
  -1  -8   1     1451.47     1407.62     40.96 o 
   0  -8   1     4731.03     4492.34     80.49 o 
   1  -8   1     2255.97     2089.33     58.39 o 
   2  -8   1     2834.10     2707.40     69.09 o 
   3  -8   1     2070.88     2100.67    100.48 o 
   4  -8   1     2346.21     2312.43     68.17 o 
   5  -8   1     3655.36     3492.67     88.98 o 
   6  -8   1     1102.24     1149.36     65.23 o 
   7  -8   1     2239.29     2462.45     91.86 o 
   8  -8   1     1080.42     1040.56     61.95 o 
   9  -8   1     2840.29     2984.84    118.41 o 
  10  -8   1      177.89      287.57     75.75 o 
 -12  -7   1      338.52      378.52     62.67 o 
 -11  -7   1     1776.13     1792.25     93.36 o 
 -10  -7   1       29.54       -9.45     40.02 o 
  -9  -7   1     4485.19     4314.44    128.42 o 
  -8  -7   1        4.33       -6.84     41.87 o 
  -7  -7   1     7239.93     7289.71    141.49 o 
  -6  -7   1       24.59        2.94     21.80 o 
  -5  -7   1     8741.06     8808.98    139.83 o 
  -4  -7   1      566.29      616.22     31.17 o 
  -3  -7   1     9859.10     9740.54    135.47 o 
  -2  -7   1      684.08      722.78     28.79 o 
  -1  -7   1     1713.52     1655.65     43.91 o 
   0  -7   1       46.48       45.26     18.44 o 
   1  -7   1     4312.03     4178.08     98.85 o 
   2  -7   1     1158.58     1119.40     42.47 o 
   3  -7   1     2290.34     2120.30     59.69 o 
   4  -7   1     2209.90     2175.13     71.87 o 
   5  -7   1      878.47      906.66     52.61 o 
   6  -7   1     3817.17     3601.37    104.06 o 
   7  -7   1      571.73      598.40     46.35 o 
   8  -7   1     2289.75     2424.31    132.49 o 
   9  -7   1      402.16      508.50     60.19 o 
  10  -7   1     1869.95     2157.77    130.94 o 
 -13  -6   1     1077.21      899.78     78.82 o 
 -12  -6   1     1707.65     1769.91     95.68 o 
 -11  -6   1      923.71      975.40     72.47 o 
 -10  -6   1     2528.76     2435.54     97.72 o 
  -9  -6   1       17.27       40.26     37.19 o 
  -8  -6   1     5236.15     5214.69    136.50 o 
  -7  -6   1       19.63       30.83     24.45 o 
  -6  -6   1     7915.75     7953.28    127.01 o 
  -5  -6   1     1414.23     1533.66     42.90 o 
  -4  -6   1    11455.11    11511.23    170.19 o 
  -3  -6   1      667.89      683.65     29.33 o 
  -2  -6   1    17103.85    17372.39    222.38 o 
  -1  -6   1     1234.01     1258.39     33.75 o 
   0  -6   1    16253.62    15717.57    246.14 o 
   1  -6   1     1538.06     1470.67     49.17 o 
   2  -6   1     4873.36     4589.63    173.74 o 
   3  -6   1      593.27      544.16     44.53 o 
   4  -6   1     4731.31     4678.48    139.29 o 
   5  -6   1     3484.00     3438.14    158.77 o 
   6  -6   1     1677.61     1757.16    122.14 o 
   7  -6   1     1340.21     1365.28     57.61 o 
   8  -6   1      842.67      923.21     53.31 o 
   9  -6   1     3545.86     3635.77    121.30 o 
  10  -6   1      196.25      249.19     68.93 o 
  11  -6   1     2259.30     2441.73    217.18 o 
 -13  -5   1     1336.79     1231.87    127.84 o 
 -12  -5   1     1607.20     1375.72     88.09 o 
 -11  -5   1     1888.06     1906.49     90.54 o 
 -10  -5   1      267.04      337.60     48.68 o 
  -9  -5   1     3260.92     3231.36    219.13 o 
  -8  -5   1      423.33      418.74     44.29 o 
  -7  -5   1     8032.07     7895.35    143.66 o 
  -6  -5   1       47.86       61.06     23.37 o 
  -5  -5   1     5363.84     5262.23     88.09 o 
  -4  -5   1      192.63      179.80     18.81 o 
  -3  -5   1     8686.20     8679.25    129.46 o 
  -2  -5   1     5889.60     6155.95     87.13 o 
  -1  -5   1     7680.24     7562.46    128.42 o 
   0  -5   1     6382.84     6334.53    126.99 o 
   1  -5   1     7916.02     7790.45    197.37 o 
   2  -5   1     3299.38     3105.38    149.07 o 
   3  -5   1     8363.53     8330.03    209.15 o 
   4  -5   1     4645.31     4504.74    234.47 o 
   5  -5   1     7499.53     7432.68    200.40 o 
   6  -5   1     2899.50     2867.27    172.90 o 
   7  -5   1     1495.18     1546.08     89.48 o 
   8  -5   1     1821.28     1870.48     65.47 o 
   9  -5   1      334.82      455.68     70.52 o 
  10  -5   1     2183.17     2133.23     98.05 o 
  11  -5   1       58.59      104.89     60.16 o 
  12  -5   1     1696.75     1898.04    101.26 o 
 -13  -4   1     1309.01     1179.50     81.44 o 
 -12  -4   1     3157.34     3039.95    115.09 o 
 -11  -4   1     1021.09     1021.10     88.50 o 
 -10  -4   1     3963.73     4251.13    141.46 o 
  -9  -4   1      890.14      903.21     92.72 o 
  -8  -4   1     3693.08     4009.98    111.04 o 
  -7  -4   1     1772.93     1906.67     51.77 o 
  -6  -4   1    10346.33    11022.00    184.13 o 
  -5  -4   1        3.77       -5.84     16.30 o 
  -4  -4   1     9480.17     9432.52    137.89 o 
  -3  -4   1       44.64       67.92     14.17 o 
  -2  -4   1     7989.59     7924.37    153.32 o 
  -1  -4   1     1240.99     1296.26     34.22 o 
   0  -4   1    17796.97    17549.77    274.83 o 
   1  -4   1     1526.13     1513.68     54.08 o 
   2  -4   1    10094.60     9412.20    253.87 o 
   3  -4   1     2343.68     2361.86     77.49 o 
   4  -4   1     7731.33     7367.22    189.92 o 
   5  -4   1     3925.98     3847.83    120.13 o 
   6  -4   1     6328.83     6234.48    147.83 o 
   7  -4   1     3194.09     3124.11     98.59 o 
   8  -4   1     2189.12     2206.85     67.36 o 
   9  -4   1     1885.91     1837.42    133.40 o 
  10  -4   1     2007.49     2006.02     87.05 o 
  11  -4   1     2398.47     2346.53    102.00 o 
  12  -4   1      188.20      175.94     61.85 o 
 -13  -3   1     2198.46     2148.83    101.30 o 
 -12  -3   1      593.76      511.96     59.09 o 
 -11  -3   1     4659.46     4487.90    134.19 o 
 -10  -3   1      870.06      887.29     65.21 o 
  -9  -3   1     8115.87     8378.20    190.55 o 
  -8  -3   1      366.80      416.85     41.86 o 
  -7  -3   1    10207.81    11129.14    224.46 o 
  -6  -3   1      841.86      917.73     46.02 o 
  -5  -3   1     9677.14    10149.54    166.64 o 
  -4  -3   1      375.19      460.21     23.25 o 
  -3  -3   1     6167.91     6188.23    105.16 o 
  -2  -3   1     2106.05     2143.44     69.43 o 
  -1  -3   1    27959.59    28484.09    503.49 o 
   0  -3   1     5281.96     5346.48    156.73 o 
   1  -3   1     5493.79     4747.91    119.29 o 
   2  -3   1     7909.77     7499.36    149.03 o 
   3  -3   1     5236.12     4934.40    151.39 o 
   4  -3   1     4586.23     4234.01    119.84 o 
   5  -3   1    10675.88    10720.04    218.42 o 
   6  -3   1     4563.23     4392.85    114.31 o 
   7  -3   1     4990.02     5019.08    128.83 o 
   8  -3   1     4731.86     4945.55    131.44 o 
   9  -3   1     2347.49     2309.00     88.90 o 
  10  -3   1     4517.16     4322.03    132.27 o 
  11  -3   1      990.33     1145.55    108.09 o 
  12  -3   1     1565.88     1680.39    106.98 o 
  13  -3   1      368.66      421.81     69.70 o 
 -13  -2   1     1214.83     1164.56     76.69 o 
 -12  -2   1     2110.75     2030.84     92.45 o 
 -11  -2   1      550.77      607.09     56.70 o 
 -10  -2   1     3807.98     3653.01    192.19 o 
  -9  -2   1       24.50       20.28     31.93 o 
  -8  -2   1     6587.06     6930.11    158.46 o 
  -7  -2   1      580.28      689.11     43.67 o 
  -6  -2   1    16769.99    17932.34    331.90 o 
  -5  -2   1      510.91      536.05     33.12 o 
  -4  -2   1    17967.33    20073.07    359.73 o 
  -3  -2   1      247.61      333.27     17.82 o 
  -2  -2   1    15620.56    16663.08    370.30 o 
  -1  -2   1       12.29       18.29     13.95 o 
   0  -2   1     2243.78     2121.70     37.47 o 
   1  -2   1     2629.67     2677.90     72.11 o 
   2  -2   1     6916.29     6058.97    162.39 o 
   3  -2   1     3130.96     2926.96     85.50 o 
   4  -2   1     3009.65     2886.38     98.15 o 
   5  -2   1     8419.38     8748.87    183.75 o 
   6  -2   1     3496.41     3282.28     91.24 o 
   7  -2   1     3360.61     3377.25     76.85 o 
   8  -2   1     2129.87     2208.51     62.24 o 
   9  -2   1     2536.91     2617.80     65.86 o 
  10  -2   1     2306.63     2240.90     93.97 o 
  11  -2   1     3174.32     3085.62    112.60 o 
  12  -2   1     1119.17     1146.85    114.16 o 
  13  -2   1     1844.08     1858.00     98.12 o 
 -13  -1   1     2101.22     2103.10     93.72 o 
 -12  -1   1      936.67      967.71    130.88 o 
 -11  -1   1     1603.77     1645.84     66.69 o 
 -10  -1   1     1322.36     1300.06     58.28 o 
  -9  -1   1     5737.00     5645.56    121.00 o 
  -8  -1   1      118.77      136.34     25.68 o 
  -7  -1   1     9396.60     9565.85    188.93 o 
  -6  -1   1      277.37      310.86     29.60 o 
  -5  -1   1    21975.67    24038.13    427.84 o 
  -4  -1   1        0.89        0.12     17.44 o 
  -3  -1   1    28577.55    32276.78    569.46 o 
  -2  -1   1     2968.43     3209.98     85.72 o 
  -1  -1   1    37545.67    41955.88    889.35 o 
   0  -1   1     4435.85     4172.02     78.23 o 
   1  -1   1    36627.95    34826.47    621.22 o 
   2  -1   1       73.05       24.27     13.08 o 
   3  -1   1     8141.99     7879.05    133.91 o 
   4  -1   1     1927.21     1938.05     48.47 o 
   5  -1   1     8233.64     8575.00    201.87 o 
   6  -1   1      723.46      634.16     41.87 o 
   7  -1   1     3792.59     3780.30     75.00 o 
   8  -1   1     3539.13     3782.35     77.91 o 
   9  -1   1      609.54      629.53     36.49 o 
  10  -1   1     5426.69     5382.10    119.64 o 
  11  -1   1      970.89     1046.03     73.28 o 
  12  -1   1     2630.28     2335.54    124.51 o 
  13  -1   1      299.82      277.02     59.29 o 
 -13   0   1     1697.85     1509.60    116.55 o 
 -12   0   1      919.69      928.94     72.86 o 
 -11   0   1     1875.15     1866.83     70.05 o 
 -10   0   1     3678.00     3770.23     95.69 o 
  -9   0   1      557.13      633.35     52.67 o 
  -8   0   1     4396.74     4267.30     95.98 o 
  -7   0   1      724.29      786.26     38.11 o 
  -6   0   1     6035.34     6133.62    115.44 o 
  -5   0   1        4.30        6.32     21.54 o 
  -4   0   1     7177.26     7361.03    150.68 o 
  -3   0   1       10.71       10.66     14.15 o 
  -2   0   1    17759.38    20145.09    442.03 o 
  -1   0   1     1882.50     2331.80     60.08 o 
   0   0   1    37776.81    36954.16    658.86 o 
   1   0   1     5385.66     4895.91     79.43 o 
   2   0   1     6426.71     6533.46     96.95 o 
   3   0   1      844.08      789.96     24.81 o 
   4   0   1    25396.78    25778.25    406.49 o 
   5   0   1     5357.88     5440.84    148.21 o 
   6   0   1     5807.24     6020.18    131.22 o 
   7   0   1     1057.89      982.55     36.77 o 
   8   0   1     1180.76     1229.07     43.81 o 
   9   0   1     2003.57     2026.74     66.09 o 
  10   0   1     1774.76     1964.07     78.15 o 
  11   0   1     2601.69     2566.10     80.22 o 
  12   0   1      283.17      295.39     53.26 o 
  13   0   1     2233.38     1963.72    100.54 o 
 -13   1   1     1950.47     1853.35    183.86 o 
 -12   1   1     2070.27     1942.86     97.75 o 
 -11   1   1     2991.59     2958.15    111.22 o 
 -10   1   1     2000.33     1999.15     69.50 o 
  -9   1   1     2238.25     2399.69     71.46 o 
  -8   1   1     3299.15     3203.17     97.08 o 
  -7   1   1     4370.86     4283.33     92.34 o 
  -6   1   1     1323.59     1308.73     59.20 o 
  -5   1   1    11135.81    11564.28    576.47 o 
  -4   1   1     1213.40     1312.75     64.55 o 
  -3   1   1     9216.13     9125.87    398.93 o 
  -2   1   1     3328.16     3856.37     77.89 o 
  -1   1   1    32032.71    32120.95    936.19 o 
   0   1   1      341.98      403.57     23.19 o 
   1   1   1    21604.71    21183.97    285.91 o 
   2   1   1     2518.29     2667.24     39.08 o 
   3   1   1     8689.14     9316.81    113.45 o 
   4   1   1     7906.89     8737.54    132.79 o 
   5   1   1    17692.81    19979.29    361.68 o 
   6   1   1     2188.17     2154.32     49.85 o 
   7   1   1     7305.10     7612.77    125.96 o 
   8   1   1     3272.33     3265.70     81.09 o 
   9   1   1     2295.63     2377.07     99.18 o 
  10   1   1     2056.35     2031.47     69.63 o 
  11   1   1     1666.91     1719.34    101.15 o 
  12   1   1     1559.23     1510.06     67.59 o 
  13   1   1      171.73      197.93     48.45 o 
  14   1   1     1097.11     1014.39     81.17 o 
 -13   2   1      612.00      627.76    169.74 o 
 -12   2   1     1593.23     1516.52    102.00 o 
 -11   2   1     1585.75     1591.18     92.42 o 
 -10   2   1     5540.97     5479.35    153.94 o 
  -9   2   1     1443.32     1371.57     74.90 o 
  -8   2   1     6849.42     6822.48    134.33 o 
  -7   2   1      468.36      505.92     35.58 o 
  -6   2   1     7572.10     7606.05    212.15 o 
  -5   2   1     2472.54     2519.17     66.57 o 
  -4   2   1     7050.71     7151.53    124.50 o 
  -3   2   1      178.88      224.60     17.89 o 
  -2   2   1     1202.26      937.08     31.22 o 
  -1   2   1     3316.88     3138.36     62.35 o 
   0   2   1    28194.75    25825.15    550.03 o 
   1   2   1     7511.89     7303.16    102.52 o 
   2   2   1     1732.74     1695.17     28.30 o 
   3   2   1     5814.34     6647.32     98.27 o 
   4   2   1    15464.76    16784.88    216.24 o 
   5   2   1     2757.00     3046.88     92.92 o 
   6   2   1    13000.52    14681.13    240.51 o 
   7   2   1     3586.02     3660.19     83.17 o 
   8   2   1     5056.46     5328.02    112.75 o 
   9   2   1     2407.15     2409.01     72.80 o 
  10   2   1     3595.30     3689.09    122.95 o 
  11   2   1     2120.08     2011.33     73.08 o 
  12   2   1     1168.36     1175.39     61.87 o 
  13   2   1     1672.01     1476.23     81.36 o 
  14   2   1      317.33      312.90     54.78 o 
 -12   3   1      905.46      914.43     78.28 o 
 -11   3   1     2473.96     2445.07    105.69 o 
 -10   3   1      547.00      661.34     63.03 o 
  -9   3   1     3378.43     3579.54    148.12 o 
  -8   3   1     1272.73     1406.05     89.16 o 
  -7   3   1     8381.57     9105.04    406.52 o 
  -6   3   1     1439.35     1306.50     83.90 o 
  -5   3   1    13159.44    13588.57    225.40 o 
  -4   3   1     1323.47     1366.34     39.01 o 
  -3   3   1    13524.86    12996.41    238.91 o 
  -2   3   1        5.50       -1.45     13.67 o 
  -1   3   1     6679.08     6021.19    144.21 o 
   0   3   1      184.59      224.01     13.33 o 
   1   3   1     2899.41     2557.57     72.58 o 
   2   3   1       26.61       55.31     14.51 o 
   3   3   1     7404.16     7428.53    109.47 o 
   4   3   1     2709.43     2863.49     66.50 o 
   5   3   1     8911.29     9380.78    153.76 o 
   6   3   1     4691.61     5132.20     95.16 o 
   7   3   1     3855.66     4059.28    103.55 o 
   8   3   1     4031.18     4303.56    126.74 o 
   9   3   1     2939.99     3141.25    109.65 o 
  10   3   1     4900.49     4826.63    133.35 o 
  11   3   1     1887.72     1842.68     85.92 o 
  12   3   1     1916.99     1924.01     90.05 o 
  13   3   1     1548.73     1417.05     82.13 o 
  14   3   1     1627.44     1436.60     86.16 o 
 -12   4   1      686.68      671.23     71.56 o 
 -11   4   1     1304.80     1240.72     84.46 o 
 -10   4   1     2137.21     1974.26    136.73 o 
  -9   4   1      812.37      668.29     75.22 o 
  -8   4   1     4553.71     4580.79    164.00 o 
  -7   4   1      290.29      291.43     36.97 o 
  -6   4   1     7620.15     7676.59    166.79 o 
  -5   4   1      866.46      883.46     51.49 o 
  -4   4   1    10616.72    10520.56    201.96 o 
  -3   4   1       20.66       40.85     17.49 o 
  -2   4   1    16651.60    14953.08    644.94 o 
  -1   4   1        3.86        0.42     12.77 o 
   0   4   1    24260.80    22485.29    486.68 o 
   1   4   1      652.42      705.44     33.13 o 
   2   4   1     9069.61     8826.43    128.24 o 
   3   4   1      341.13      351.89     21.53 o 
   4   4   1     3900.09     3769.93     63.97 o 
   5   4   1      580.96      573.65     27.34 o 
   6   4   1     5830.59     5985.44    109.10 o 
   7   4   1     1788.91     1960.41     65.43 o 
   8   4   1     1760.32     1892.31     71.94 o 
   9   4   1     4068.75     4263.90    120.52 o 
  10   4   1     1546.83     1611.23     79.03 o 
  11   4   1     3786.20     3553.90    118.82 o 
  12   4   1     1321.64     1316.19     79.39 o 
  13   4   1     2157.45     1960.65    105.39 o 
  14   4   1      531.67      561.32     66.29 o 
 -12   5   1     1209.85     1074.92    106.36 o 
 -11   5   1      627.54      602.81     68.72 o 
 -10   5   1     1412.59     1540.43    129.46 o 
  -9   5   1     1273.55     1632.17    172.27 o 
  -8   5   1     1634.64     1798.38    107.72 o 
  -7   5   1     2910.63     2960.95     90.80 o 
  -6   5   1      239.37      263.23     29.00 o 
  -5   5   1     7797.37     7587.71    171.37 o 
  -4   5   1       11.96       32.32     20.03 o 
  -3   5   1    14139.65    13373.54    250.92 o 
  -2   5   1       11.10       -9.42     14.25 o 
  -1   5   1    15443.73    14262.95    261.96 o 
   0   5   1     1029.19      926.52     40.26 o 
   1   5   1    17590.68    16986.55    304.47 o 
   2   5   1       20.17       -1.44     15.76 o 
   3   5   1    10690.58    10363.13    149.45 o 
   4   5   1      396.15      478.04     23.31 o 
   5   5   1    11962.12    12530.11    180.62 o 
   6   5   1     2445.81     2531.16     61.42 o 
   7   5   1     3772.19     3879.14     83.26 o 
   8   5   1      921.15      961.03     41.60 o 
   9   5   1     3406.42     3363.14    105.32 o 
  10   5   1     3494.34     3275.73    110.28 o 
  11   5   1      699.72      809.77     92.66 o 
  12   5   1     2222.95     2205.17    114.89 o 
  13   5   1      239.95      253.21     57.51 o 
 -11   6   1     1473.97     1369.18    110.29 o 
 -10   6   1     1747.54     1764.82    117.48 o 
  -9   6   1     1303.92     1133.07     97.81 o 
  -8   6   1     1070.93     1150.10     97.07 o 
  -7   6   1     1240.26     1220.41     67.59 o 
  -6   6   1     2864.75     2773.14     73.29 o 
  -5   6   1      951.25      940.95     46.20 o 
  -4   6   1     5314.63     5087.87    114.45 o 
  -3   6   1      219.87      190.94     22.83 o 
  -2   6   1     7287.06     6637.07    135.75 o 
  -1   6   1      615.77      714.33     36.83 o 
   0   6   1    11460.08    10634.75    267.54 o 
   1   6   1      184.53      198.28     16.74 o 
   2   6   1     9258.67     8980.87    120.41 o 
   3   6   1     2596.64     2641.58     53.02 o 
   4   6   1    12975.88    12878.74    191.85 o 
   5   6   1      558.20      637.21     37.07 o 
   6   6   1    12606.47    13286.71    194.92 o 
   7   6   1     1318.22     1268.81     47.41 o 
   8   6   1     2613.85     2670.03     78.28 o 
   9   6   1     1176.33     1340.56     96.13 o 
  10   6   1     2881.44     2753.32    101.71 o 
  11   6   1     1531.02     1717.32     88.90 o 
  12   6   1      764.89      682.78     67.91 o 
  13   6   1     1776.22     1814.54    100.25 o 
 -11   7   1     1226.83     1402.02    130.44 o 
 -10   7   1     1126.39     1077.73    102.18 o 
  -9   7   1     2292.13     2481.92    258.08 o 
  -8   7   1     1502.20     1579.09    112.80 o 
  -7   7   1     2204.78     2290.12     86.68 o 
  -6   7   1     2089.50     2057.50     71.58 o 
  -5   7   1     4728.47     4528.23     96.80 o 
  -4   7   1      912.19      967.90     40.74 o 
  -3   7   1     2933.54     2654.98     72.83 o 
  -2   7   1      314.06      314.33     35.15 o 
  -1   7   1     8884.47     8218.18    141.60 o 
   0   7   1      181.69      223.61     22.29 o 
   1   7   1     6819.61     6311.03    124.52 o 
   2   7   1     1248.83     1257.66     32.13 o 
   3   7   1     6568.77     6243.96     91.07 o 
   4   7   1      893.48      941.42     34.28 o 
   5   7   1    10320.74    10583.28    160.84 o 
   6   7   1     1148.53     1224.41     51.43 o 
   7   7   1     6365.23     6605.36    113.86 o 
   8   7   1     1796.18     1905.73     62.50 o 
   9   7   1     5412.20     5315.36    179.25 o 
  10   7   1     1439.32     1421.99     79.13 o 
  11   7   1     2371.52     2147.94    133.04 o 
  12   7   1     2073.83     2012.07    113.74 o 
  13   7   1      743.79      661.65     77.33 o 
 -10   8   1     1810.02     1922.21    154.68 o 
  -9   8   1     1050.16     1087.08     82.88 o 
  -8   8   1     2641.02     2762.78    121.72 o 
  -7   8   1      475.17      516.02     46.56 o 
  -6   8   1     3570.98     3464.11    104.77 o 
  -5   8   1     1324.30     1236.21     50.79 o 
  -4   8   1     5385.38     5344.14    125.57 o 
  -3   8   1      649.65      713.87     63.79 o 
  -2   8   1     5120.91     4902.58     97.60 o 
  -1   8   1      147.95      197.95     34.50 o 
   0   8   1     5716.66     5773.53    162.04 o 
   1   8   1       21.49       25.76     18.79 o 
   2   8   1     7029.33     6693.69    136.12 o 
   3   8   1     1126.96     1100.39     32.84 o 
   4   8   1     3636.16     3401.91     69.50 o 
   5   8   1      664.48      731.88     34.71 o 
   6   8   1     4536.21     4578.75     88.03 o 
   7   8   1     2884.52     2872.83     67.78 o 
   8   8   1     4102.40     4327.77    101.41 o 
   9   8   1     1780.42     1750.35     87.93 o 
  10   8   1     3067.33     2981.98    115.72 o 
  11   8   1     1288.47     1262.98    101.38 o 
  12   8   1     2785.24     2539.54    139.06 o 
  13   8   1     1416.09     1208.60     96.61 o 
  -9   9   1     1317.98     1245.08     90.99 o 
  -8   9   1      237.83      256.35     60.02 o 
  -7   9   1     1642.93     1700.02     73.16 o 
  -6   9   1      746.10      790.73     59.62 o 
  -5   9   1     4661.35     4724.58    127.61 o 
  -4   9   1      267.85      280.92     49.32 o 
  -3   9   1     7221.55     7008.18    134.82 o 
  -2   9   1      858.16      752.32     37.47 o 
  -1   9   1     9338.70     9315.86    196.34 o 
   0   9   1      321.30      367.35     29.69 o 
   1   9   1     4784.39     4822.19    109.11 o 
   2   9   1      101.62       49.84     30.30 o 
   3   9   1     4107.94     3825.65     85.10 o 
   4   9   1       42.31       26.24     22.57 o 
   5   9   1     3698.69     3630.50     77.16 o 
   6   9   1      791.73      852.88     41.48 o 
   7   9   1     2974.78     3091.30     73.63 o 
   8   9   1     2242.61     2297.27     65.07 o 
   9   9   1     2213.43     2224.64    137.00 o 
  10   9   1     1758.84     1735.32     91.49 o 
  11   9   1     1718.56     1631.70     94.63 o 
  12   9   1     2027.33     1670.37    100.61 o 
  -8  10   1     1116.94     1123.64     87.48 o 
  -7  10   1      501.24      646.42     88.77 o 
  -6  10   1     1896.01     1876.34     87.67 o 
  -5  10   1      223.39      272.52     47.68 o 
  -4  10   1     3477.36     3385.01    107.36 o 
  -3  10   1      236.33      217.69     42.97 o 
  -2  10   1     4892.75     4674.16    124.77 o 
  -1  10   1      277.62      243.92     41.72 o 
   0  10   1     7171.73     6913.29    160.02 o 
   1  10   1       19.46       36.69     25.91 o 
   2  10   1     9349.41     9256.14    185.94 o 
   3  10   1        4.84      -18.89     28.77 o 
   4  10   1     6537.34     6084.66    146.27 o 
   5  10   1      370.30      392.75     34.41 o 
   6  10   1     2596.50     2659.17     68.77 o 
   7  10   1       74.01       11.32     28.13 o 
   8  10   1     2413.57     2503.21     70.37 o 
   9  10   1      551.15      582.14     83.64 o 
  10  10   1      930.70      960.42     88.71 o 
  11  10   1     1115.77     1103.32     84.24 o 
  -7  11   1      651.86      673.01     70.61 o 
  -6  11   1      693.02      896.33     75.20 o 
  -5  11   1     1439.26     1543.19     83.23 o 
  -4  11   1      392.31      410.03     53.99 o 
  -3  11   1     2720.84     2739.41     98.45 o 
  -2  11   1      121.14      153.67     43.96 o 
  -1  11   1     3619.45     3598.36    110.36 o 
   0  11   1        5.26       -9.03     35.76 o 
   1  11   1     6351.54     6299.21    154.56 o 
   2  11   1      246.93      267.48     38.99 o 
   3  11   1     5432.00     5469.26    146.15 o 
   4  11   1       12.41      -32.03     32.03 o 
   5  11   1     6862.78     6779.14    204.94 o 
   6  11   1      145.39      127.70     32.27 o 
   7  11   1     4524.12     4504.03    107.51 o 
   8  11   1      920.56      996.65     73.48 o 
   9  11   1     2089.68     1905.95    111.94 o 
  10  11   1      432.73      376.73     62.60 o 
  11  11   1     1242.86     1119.44     88.38 o 
  -6  12   1      538.61      537.94     68.34 o 
  -5  12   1      494.12      537.19    102.99 o 
  -4  12   1     1323.20     1421.42     86.31 o 
  -3  12   1      187.95      189.57     50.28 o 
  -2  12   1     1472.41     1489.34    113.38 o 
  -1  12   1      373.28      402.78     52.98 o 
   0  12   1     2604.65     2520.51     98.30 o 
   1  12   1        2.69      -32.70     39.27 o 
   2  12   1     3405.12     3324.41     87.95 o 
   3  12   1       20.21      -32.84     33.75 o 
   4  12   1     4582.29     4765.75    122.98 o 
   5  12   1      140.72      102.34     36.86 o 
   6  12   1     2525.75     2508.47     80.75 o 
   7  12   1      482.25      485.80     43.62 o 
   8  12   1     2658.97     2518.33     88.34 o 
   9  12   1      310.02      257.42     63.95 o 
  10  12   1     2215.00     1955.65    115.05 o 
  -4  13   1      763.03      677.68     71.24 o 
  -3  13   1     1977.29     2051.09     98.88 o 
  -2  13   1      301.61      258.98     55.62 o 
  -1  13   1     1266.62     1374.54     80.65 o 
   0  13   1      520.96      560.89     67.99 o 
   1  13   1     1701.86     1668.08     83.55 o 
   2  13   1       17.41       20.48     43.65 o 
   3  13   1     2052.68     2050.28     72.90 o 
   4  13   1       53.53        9.63     39.58 o 
   5  13   1     2566.81     2669.33     93.35 o 
   6  13   1      163.10      158.98     41.49 o 
   7  13   1     3336.18     3174.03     95.95 o 
   8  13   1      543.54      554.80     63.19 o 
  -2  14   1     2479.60     2501.34    108.97 o 
  -1  14   1      354.09      303.41     66.94 o 
   0  14   1     1334.84     1392.97     83.49 o 
   1  14   1       36.08      -28.96     46.42 o 
   2  14   1     1879.97     1924.64     91.94 o 
   3  14   1        0.16        2.26     46.90 o 
   4  14   1     1235.73     1186.96     63.61 o 
   5  14   1        9.51      -24.82     42.25 o 
   6  14   1     1025.94     1037.46     68.61 o 
  -5 -13   2     1456.71     1397.81     81.72 o 
  -4 -13   2      249.89      207.12     85.60 o 
  -3 -13   2     1165.34     1240.72     64.45 o 
  -2 -13   2      338.53      359.35     66.48 o 
  -1 -13   2      537.80      576.39     64.09 o 
   0 -13   2      522.24      505.87     63.60 o 
   1 -13   2      204.92      162.10     56.22 o 
   2 -13   2     1024.95     1249.29     86.09 o 
  -7 -12   2      205.94      159.80     46.90 o 
  -6 -12   2     2278.08     2241.58     85.31 o 
  -5 -12   2      720.26      629.94     68.84 o 
  -4 -12   2     1964.86     2061.75     75.18 o 
  -3 -12   2      423.56      440.62     46.08 o 
  -2 -12   2     2210.66     2138.35     90.73 o 
  -1 -12   2      727.36      717.09     63.59 o 
   0 -12   2     1174.98     1322.61    175.30 o 
   1 -12   2     1117.32     1183.97     76.09 o 
   2 -12   2      807.49      817.67     97.61 o 
   3 -12   2      688.56      628.20     68.62 o 
   4 -12   2       95.97       45.04     54.02 o 
  -9 -11   2     1459.53     1211.78     86.43 o 
  -8 -11   2      113.84      139.75     54.14 o 
  -7 -11   2     1477.67     1417.66     76.69 o 
  -6 -11   2      201.96      169.00     42.34 o 
  -5 -11   2      993.13      948.39     58.61 o 
  -4 -11   2      960.60     1020.92     90.87 o 
  -3 -11   2     2824.98     2863.89     83.40 o 
  -2 -11   2     2150.60     2029.04     98.42 o 
  -1 -11   2     1973.51     1889.23     82.57 o 
   0 -11   2     2494.61     2363.09    123.49 o 
   1 -11   2     1070.51     1008.07     67.72 o 
   2 -11   2     1806.70     1978.03     90.25 o 
   3 -11   2      855.30      813.45     69.47 o 
   4 -11   2     1262.66     1299.75    141.43 o 
   5 -11   2      182.78      167.54     56.90 o 
   6 -11   2      996.92     1069.72     84.76 o 
 -10 -10   2     1302.73     1011.82    102.14 o 
  -9 -10   2        5.38       37.42     51.33 o 
  -8 -10   2     2222.58     2206.85     99.92 o 
  -7 -10   2       91.94       32.33     36.29 o 
  -6 -10   2     1584.38     1541.81     67.44 o 
  -5 -10   2      445.12      400.29     37.38 o 
  -4 -10   2     2137.45     2089.81     63.27 o 
  -3 -10   2      716.93      735.37     41.94 o 
  -2 -10   2     2640.73     2594.89    103.56 o 
  -1 -10   2     1220.11     1315.58     55.86 o 
   0 -10   2     2229.22     2212.15     84.86 o 
   1 -10   2     1418.00     1452.74     72.02 o 
   2 -10   2     2356.01     2256.24    105.83 o 
   3 -10   2     3175.26     3051.72    105.95 o 
   4 -10   2      331.04      250.70     85.93 o 
   5 -10   2     2161.77     2386.83    161.31 o 
   6 -10   2      197.60      153.83     60.81 o 
   7 -10   2     1197.55     1380.14     91.60 o 
 -10  -9   2        2.92       12.37     51.00 o 
  -9  -9   2     3181.41     3168.46    118.14 o 
  -8  -9   2       33.25       20.23     45.16 o 
  -7  -9   2     3276.74     3175.81     90.34 o 
  -6  -9   2       93.41       87.90     28.22 o 
  -5  -9   2     2556.31     2577.41     58.96 o 
  -4  -9   2      487.20      475.27     36.50 o 
  -3  -9   2     1964.67     2054.11     50.71 o 
  -2  -9   2      722.95      790.41     35.86 o 
  -1  -9   2     4543.18     4405.47    124.83 o 
   0  -9   2     4710.15     4711.11    121.52 o 
   1  -9   2     1015.22     1028.99     59.96 o 
   2  -9   2     3107.07     3220.17     83.42 o 
   3  -9   2     2213.90     2267.18     71.68 o 
   4  -9   2     3560.85     3651.14    125.08 o 
   5  -9   2     1393.07     1411.80     64.23 o 
   6  -9   2     3259.13     3501.95    100.01 o 
   7  -9   2      443.58      495.47     52.92 o 
   8  -9   2     2297.68     2517.29     84.25 o 
 -11  -8   2      105.95       81.42     53.15 o 
 -10  -8   2     2247.45     2068.91    107.45 o 
  -9  -8   2      103.56       33.08     44.98 o 
  -8  -8   2     6127.95     5918.20    157.71 o 
  -7  -8   2      134.65      116.04     34.09 o 
  -6  -8   2     4276.88     4289.79    101.21 o 
  -5  -8   2      199.81      160.19     35.97 o 
  -4  -8   2     2229.86     2316.82     52.09 o 
  -3  -8   2      113.09       89.67     20.67 o 
  -2  -8   2     4047.60     4015.76     71.28 o 
  -1  -8   2      380.95      412.55     33.07 o 
   0  -8   2      931.69      917.28     41.48 o 
   1  -8   2     1538.64     1525.21     51.86 o 
   2  -8   2     1809.96     1721.83     71.15 o 
   3  -8   2     3925.80     3903.36     92.20 o 
   4  -8   2     1040.92     1006.46     51.38 o 
   5  -8   2     3890.13     3939.85    114.00 o 
   6  -8   2      166.01      184.27     52.28 o 
   7  -8   2     2692.54     2877.39    103.76 o 
   8  -8   2      320.84      290.10     45.82 o 
   9  -8   2     1931.04     2048.49    102.39 o 
 -12  -7   2       77.80       48.83     51.22 o 
 -11  -7   2     1815.49     1825.02     94.85 o 
 -10  -7   2       13.21      -39.76     39.76 o 
  -9  -7   2     3837.44     3762.16    120.52 o 
  -8  -7   2      234.59      185.45     48.93 o 
  -7  -7   2     6682.90     6638.13    133.39 o 
  -6  -7   2      106.00      204.21     38.89 o 
  -5  -7   2     8476.48     8825.04    141.37 o 
  -4  -7   2     3432.15     3373.20     69.68 o 
  -3  -7   2     5657.11     5832.17     90.61 o 
  -2  -7   2     1336.50     1318.95     36.93 o 
  -1  -7   2     9123.82     9200.52    141.82 o 
   0  -7   2      815.39      768.90     35.55 o 
   1  -7   2     6670.68     6486.35    140.80 o 
   2  -7   2     1538.72     1520.45     57.91 o 
   3  -7   2     1738.97     1717.14    167.84 o 
   4  -7   2     1385.97     1470.51     76.60 o 
   5  -7   2     1343.22     1486.85     81.14 o 
   6  -7   2     3372.21     3555.38    133.80 o 
   7  -7   2      462.97      523.31     54.09 o 
   8  -7   2     3328.10     3514.66    155.27 o 
   9  -7   2       34.93       15.26     38.08 o 
  10  -7   2     2937.26     3240.37    121.57 o 
 -12  -6   2     1858.53     1749.21    119.27 o 
 -11  -6   2      312.94      324.27     56.04 o 
 -10  -6   2     2457.42     2380.07     97.40 o 
  -9  -6   2      210.47      187.75     64.43 o 
  -8  -6   2     5233.56     5368.39    140.88 o 
  -7  -6   2      267.83      297.13     31.58 o 
  -6  -6   2     4428.79     4377.88     94.98 o 
  -5  -6   2     1976.34     2091.34     55.80 o 
  -4  -6   2     5402.54     5430.07     93.05 o 
  -3  -6   2     1824.21     1970.63     49.41 o 
  -2  -6   2    10379.84    10377.68    154.74 o 
  -1  -6   2     3057.79     3173.93     60.55 o 
   0  -6   2     4792.52     4619.20     86.96 o 
   1  -6   2     5760.39     5578.92    121.50 o 
   2  -6   2     3640.72     3464.73    108.92 o 
   3  -6   2     2648.38     2406.64    122.72 o 
   4  -6   2     3377.42     3384.91    114.56 o 
   5  -6   2     4577.52     4375.64    141.37 o 
   6  -6   2      607.16      569.06     60.16 o 
   7  -6   2     1760.23     1952.06     82.82 o 
   8  -6   2      543.72      605.72     48.44 o 
   9  -6   2     3163.81     3420.19     99.44 o 
  10  -6   2       24.57       52.67     45.03 o 
  11  -6   2     1439.01     1637.70     92.41 o 
 -12  -5   2      813.88      835.44     91.95 o 
 -11  -5   2     1463.78     1675.75    115.87 o 
 -10  -5   2      313.59      356.71     51.08 o 
  -9  -5   2     3047.68     2954.65    100.33 o 
  -8  -5   2      621.01      553.02     48.96 o 
  -7  -5   2     6034.87     5845.01    115.00 o 
  -6  -5   2        4.21      -11.90     20.97 o 
  -5  -5   2     7114.51     7301.60    115.22 o 
  -4  -5   2     1202.19     1261.03     31.61 o 
  -3  -5   2    15158.34    15299.39    215.03 o 
  -2  -5   2     4200.79     4459.78     74.92 o 
  -1  -5   2     4354.93     4211.96     65.86 o 
   0  -5   2      992.32      976.11     29.71 o 
   1  -5   2    12035.66    11879.97    324.08 o 
   2  -5   2     3566.33     3257.96     73.78 o 
   3  -5   2     5919.12     5734.81    156.86 o 
   4  -5   2     5739.19     5398.09    215.07 o 
   5  -5   2     3697.59     3629.35    212.33 o 
   6  -5   2     2394.67     2452.85    102.43 o 
   7  -5   2     1842.89     1918.31     78.52 o 
   8  -5   2     2302.16     2398.47     92.69 o 
   9  -5   2      293.36      319.09     40.54 o 
  10  -5   2     2615.74     2587.57    101.46 o 
  11  -5   2       84.01      103.51     45.74 o 
  12  -5   2     1398.14     1374.30    117.00 o 
 -13  -4   2      185.70      145.22     54.54 o 
 -12  -4   2     3012.97     2928.03    114.29 o 
 -11  -4   2      336.74      316.99     52.66 o 
 -10  -4   2     5407.35     5197.27    143.37 o 
  -9  -4   2       52.04       22.82     33.92 o 
  -8  -4   2     7923.66     8181.04    291.52 o 
  -7  -4   2      437.49      457.93     29.03 o 
  -6  -4   2     7459.78     7609.20    135.71 o 
  -5  -4   2       10.08       14.87     17.65 o 
  -4  -4   2     3585.39     3495.60     63.15 o 
  -3  -4   2      312.43      301.62     22.87 o 
  -2  -4   2     9968.56     9705.67    158.38 o 
  -1  -4   2     6539.20     6732.96    108.34 o 
   0  -4   2    15868.10    15930.20    353.60 o 
   1  -4   2    11891.00    12096.97    283.35 o 
   2  -4   2     3319.78     2928.87     67.47 o 
   3  -4   2     6322.11     6113.97    125.68 o 
   4  -4   2    10083.97     9655.39    191.23 o 
   5  -4   2     7373.71     7224.06    196.27 o 
   6  -4   2     3773.78     3641.99    103.19 o 
   7  -4   2     2860.86     2955.89     95.69 o 
   8  -4   2     1288.22     1320.32     67.93 o 
   9  -4   2     3975.13     3855.96    159.30 o 
  10  -4   2      596.79      654.68     58.94 o 
  11  -4   2     2522.85     2570.75    115.46 o 
  12  -4   2       11.81       -9.28     47.06 o 
 -13  -3   2     1646.25     1649.84    169.14 o 
 -12  -3   2      266.06      245.87     65.21 o 
 -11  -3   2     3682.16     3516.69    154.24 o 
 -10  -3   2        6.64      -14.54     34.94 o 
  -9  -3   2     4806.89     4945.59    131.75 o 
  -8  -3   2      433.03      468.24     70.93 o 
  -7  -3   2     9302.42     9786.61    203.30 o 
  -6  -3   2       36.10      110.62     26.55 o 
  -5  -3   2     8320.42     8351.40    126.27 o 
  -4  -3   2      214.76      297.44     18.43 o 
  -3  -3   2    13622.06    14160.72    222.92 o 
  -2  -3   2       37.01       48.86     15.99 o 
  -1  -3   2    10058.56    10141.68    190.71 o 
   0  -3   2     1374.72     1376.43     40.78 o 
   1  -3   2     4664.33     4271.43    112.48 o 
   2  -3   2     2043.25     1893.21     48.64 o 
   3  -3   2     3775.84     3212.62     73.95 o 
   4  -3   2     7025.05     6726.60    139.41 o 
   5  -3   2     2888.98     2792.63     75.07 o 
   6  -3   2     7254.42     6808.55    156.77 o 
   7  -3   2     1701.61     1613.63     62.63 o 
   8  -3   2     4579.67     4621.19    100.01 o 
   9  -3   2     2027.78     2035.80     82.67 o 
  10  -3   2     4437.79     4383.39    111.77 o 
  11  -3   2      691.85      718.72     54.18 o 
  12  -3   2     1942.89     1994.44     96.32 o 
  13  -3   2       61.25       58.06     52.08 o 
 -13  -2   2      545.64      495.09     94.93 o 
 -12  -2   2     2916.54     2700.71    105.81 o 
 -11  -2   2      210.25      250.57    110.85 o 
 -10  -2   2     4451.51     4156.38    121.27 o 
  -9  -2   2       27.53       14.94     38.92 o 
  -8  -2   2     6499.41     6687.03    154.93 o 
  -7  -2   2       99.67      130.10     29.52 o 
  -6  -2   2    15912.63    17195.78    320.87 o 
  -5  -2   2      627.10      821.55     33.37 o 
  -4  -2   2    11651.50    12240.48    196.77 o 
  -3  -2   2      886.35      908.90     35.25 o 
  -2  -2   2    24790.97    26735.57    472.88 o 
  -1  -2   2      507.26      615.34     33.73 o 
   0  -2   2    27011.81    27270.22    374.44 o 
   1  -2   2      519.42      470.79     23.96 o 
   2  -2   2     6085.62     5767.09    115.49 o 
   3  -2   2     6476.97     6005.31    122.26 o 
   4  -2   2     4675.85     4196.31     94.77 o 
   5  -2   2     4376.08     4111.39     85.90 o 
   6  -2   2     2315.12     2178.94     56.69 o 
   7  -2   2     4727.10     4612.87     95.62 o 
   8  -2   2      155.75      160.62     27.28 o 
   9  -2   2     3929.11     4152.49     99.78 o 
  10  -2   2      988.99      950.50     55.00 o 
  11  -2   2     4098.17     4059.40    109.33 o 
  12  -2   2      383.65      418.11     59.33 o 
  13  -2   2     1694.19     1572.04     91.37 o 
 -13  -1   2     1284.37     1305.83     87.42 o 
 -12  -1   2      895.75      961.47     68.10 o 
 -11  -1   2     1640.15     1617.30     79.53 o 
 -10  -1   2      173.62      176.38     40.68 o 
  -9  -1   2     5058.14     4849.04    127.81 o 
  -8  -1   2      130.33      162.49     33.04 o 
  -7  -1   2     7611.29     7725.47    187.22 o 
  -6  -1   2       16.46       37.20     23.18 o 
  -5  -1   2    10023.55    10184.74    170.16 o 
  -4  -1   2      718.14      792.01     36.46 o 
  -3  -1   2    16351.68    18096.33    328.09 o 
  -2  -1   2       83.93      127.78     17.35 o 
  -1  -1   2    27381.75    29869.74    523.90 o 
   0  -1   2     2435.11     2357.62     45.89 o 
   1  -1   2    18809.90    17579.17    702.56 o 
   2  -1   2     5363.40     5093.67    103.25 o 
   3  -1   2     8940.64     8306.59    163.73 o 
   4  -1   2     4786.83     4707.18     90.41 o 
   5  -1   2     5443.43     5378.46    111.51 o 
   6  -1   2     3045.00     2820.90     57.83 o 
   7  -1   2     2360.62     2442.02     62.40 o 
   8  -1   2     3600.98     3717.30     77.31 o 
   9  -1   2      211.19      223.88     28.68 o 
  10  -1   2     4708.88     4624.53    156.72 o 
  11  -1   2       75.83       47.65     32.38 o 
  12  -1   2     2249.36     2198.08     98.28 o 
  13  -1   2       19.19      -35.12     45.16 o 
 -13   0   2     1620.72     1427.55    117.91 o 
 -12   0   2     2230.28     2023.97    149.28 o 
 -11   0   2     1559.25     1517.69     88.56 o 
 -10   0   2     3728.18     3757.49     94.66 o 
  -9   0   2      517.32      499.06     38.06 o 
  -8   0   2     4191.88     4299.30     95.68 o 
  -7   0   2      703.88      763.17     46.10 o 
  -6   0   2     8104.97     8305.06    147.59 o 
  -5   0   2      331.99      395.52     30.84 o 
  -4   0   2     9252.55     9338.56    158.17 o 
  -3   0   2     1614.56     1732.29     48.39 o 
  -2   0   2     8418.71     9447.46    152.99 o 
  -1   0   2     3848.08     4519.05    112.23 o 
   0   0   2    32073.45    32615.17    567.05 o 
   1   0   2     1098.25     1190.60     68.74 o 
   2   0   2    38802.48    36858.91    568.55 o 
   3   0   2     8483.74     7761.86    163.13 o 
   4   0   2    12266.89    12086.53    356.50 o 
   5   0   2     9025.29     8859.09    155.79 o 
   6   0   2     4071.93     4072.81     73.04 o 
   7   0   2     2811.16     2638.00     59.69 o 
   8   0   2      227.53      308.33     27.58 o 
   9   0   2     3443.18     3664.67     80.36 o 
  10   0   2      525.34      570.12     38.09 o 
  11   0   2     2930.28     2926.81     91.30 o 
  12   0   2       63.22       57.54     34.93 o 
  13   0   2     1452.98     1317.35     84.41 o 
 -13   1   2     2535.02     2580.48    242.90 o 
 -12   1   2      767.47      511.21     81.94 o 
 -11   1   2     2974.78     2929.21    142.39 o 
 -10   1   2      903.98      877.42     48.66 o 
  -9   1   2     6034.85     5816.46    123.06 o 
  -8   1   2     1437.30     1368.28     52.29 o 
  -7   1   2     5652.39     5691.51    113.03 o 
  -6   1   2      345.84      425.71     28.24 o 
  -5   1   2     6029.61     6192.73    138.39 o 
  -4   1   2      192.45      249.57     27.95 o 
  -3   1   2     9965.13    10057.81    530.30 o 
  -2   1   2      458.61      468.79    106.90 o 
  -1   1   2    19210.36    20183.59    352.07 o 
   0   1   2     3154.97     3488.35    113.86 o 
   1   1   2     7718.44     7082.86    114.76 o 
   2   1   2     1682.98     1714.00     28.50 o 
   3   1   2    20145.25    19999.94    278.96 o 
   4   1   2    14366.56    15487.79    223.92 o 
   5   1   2    14405.80    14731.36    261.76 o 
   6   1   2     3986.75     4049.60     91.59 o 
   7   1   2     5713.25     5805.53    149.99 o 
   8   1   2     6679.84     6648.58    127.32 o 
   9   1   2     1913.16     1969.89     57.16 o 
  10   1   2     4893.20     4974.69    114.13 o 
  11   1   2      482.49      411.15     43.83 o 
  12   1   2     1420.51     1500.73     67.16 o 
  13   1   2       13.67       -5.95     35.33 o 
  14   1   2     1286.90     1108.57     82.88 o 
 -13   2   2      501.72      468.91     92.14 o 
 -12   2   2     1589.44     1583.40    117.77 o 
 -11   2   2      537.98      507.40     61.19 o 
 -10   2   2     5432.63     5498.85    155.48 o 
  -9   2   2      646.42      661.49     56.89 o 
  -8   2   2     7208.96     7517.35    145.16 o 
  -7   2   2      176.91      209.61     26.13 o 
  -6   2   2    10895.86    10645.75    275.35 o 
  -5   2   2       44.08       20.78     31.84 o 
  -4   2   2    12815.83    12778.38    207.78 o 
  -3   2   2       61.56       56.36     13.59 o 
  -2   2   2     2360.78     2107.89     43.19 o 
  -1   2   2       24.16       21.93     20.24 o 
   0   2   2    23223.47    22604.30    664.19 o 
   1   2   2      918.78      870.30     23.80 o 
   2   2   2     3154.50     2893.35     45.75 o 
   3   2   2     9485.54     9780.00    118.50 o 
   4   2   2    10778.93    10949.90    145.24 o 
   5   2   2    17357.12    18753.49    242.75 o 
   6   2   2     6583.56     7123.54    105.78 o 
   7   2   2     7066.52     7069.94    178.22 o 
   8   2   2     2422.58     2474.37     61.62 o 
   9   2   2     5753.60     5917.54    111.70 o 
  10   2   2     2776.74     2898.72     83.47 o 
  11   2   2     4213.41     4354.46    134.76 o 
  12   2   2      423.00      505.37     47.82 o 
  13   2   2     1897.74     1902.11     78.24 o 
  14   2   2       21.36      -41.60     42.19 o 
 -12   3   2      381.63      307.42    148.44 o 
 -11   3   2     2582.73     2602.37    109.61 o 
 -10   3   2       86.03       99.10     45.83 o 
  -9   3   2     3487.92     3673.07    120.28 o 
  -8   3   2      230.58      310.85     45.05 o 
  -7   3   2     9063.09     9147.45    253.29 o 
  -6   3   2      143.37      141.90     23.35 o 
  -5   3   2    18160.06    18968.82    353.91 o 
  -4   3   2        0.29      -16.35     16.35 o 
  -3   3   2    11988.64    12023.29    305.85 o 
  -2   3   2      694.37      671.90     23.51 o 
  -1   3   2    14677.04    14042.36    245.21 o 
   0   3   2     1332.46     1132.28     56.51 o 
   1   3   2     2320.35     2046.41     85.85 o 
   2   3   2      596.32      556.81     19.00 o 
   3   3   2     6038.66     5975.21     81.67 o 
   4   3   2     2648.62     2691.63     49.08 o 
   5   3   2     9717.42    10322.06    128.77 o 
   6   3   2     5360.99     5535.16     77.96 o 
   7   3   2     2078.53     2102.01     52.21 o 
   8   3   2     7918.58     8052.77    153.73 o 
   9   3   2     1596.65     1596.19     61.87 o 
  10   3   2     6669.59     6790.20    144.58 o 
  11   3   2      988.82     1104.68     59.18 o 
  12   3   2     3931.11     3852.15    122.08 o 
  13   3   2      258.76      270.87     51.88 o 
  14   3   2     2215.85     2218.09    100.85 o 
 -12   4   2      734.62      825.57    113.44 o 
 -11   4   2      635.47      678.59     71.05 o 
 -10   4   2     2982.23     3035.75    152.55 o 
  -9   4   2      572.22      708.39    177.75 o 
  -8   4   2     5087.94     5281.43    180.25 o 
  -7   4   2       14.80       35.92     52.50 o 
  -6   4   2     7461.01     7472.17    162.40 o 
  -5   4   2       78.54      115.53     24.13 o 
  -4   4   2    15713.27    14665.43    868.50 o 
  -3   4   2     1911.20     2031.78     99.52 o 
  -1   4   2      175.37      151.58     23.83 o 
   1   4   2     5063.28     4898.12    166.57 o 
   2   4   2    17779.16    17094.66    293.30 o 
   3   4   2     2863.59     2745.64     49.96 o 
   4   4   2     7084.34     6976.41     88.91 o 
   5   4   2     2317.74     2253.96     47.16 o 
   6   4   2     2893.32     2995.21     59.37 o 
   7   4   2     3264.65     3333.39     73.41 o 
   8   4   2     1283.98     1408.71     48.22 o 
   9   4   2     5508.34     5172.28    135.16 o 
  10   4   2      738.84      899.27    142.58 o 
  11   4   2     4995.75     4714.38    157.57 o 
  12   4   2      517.74      457.63     57.83 o 
  13   4   2     3574.80     3257.04    118.04 o 
  14   4   2       19.17      -44.85     44.85 o 
 -12   5   2      802.03      765.01    116.39 o 
 -11   5   2     1463.11     1600.94    100.82 o 
 -10   5   2      690.79      734.33     82.90 o 
  -9   5   2     1378.91     1350.49     99.13 o 
  -8   5   2      776.19      716.85     78.86 o 
  -7   5   2     3930.98     4007.74    108.32 o 
  -6   5   2       85.64       74.90     27.58 o 
  -5   5   2     8142.07     8209.75    174.17 o 
  -4   5   2      163.41      186.78     31.40 o 
  -3   5   2    12535.45    12609.71    235.86 o 
  -2   5   2     2696.20     2786.36     68.81 o 
  -1   5   2    16876.41    15990.57    251.22 o 
   0   5   2     2414.50     2441.00     68.32 o 
   1   5   2    19948.60    18422.23    399.73 o 
   2   5   2     2924.93     2747.41     51.45 o 
   3   5   2     8297.94     8199.83    123.33 o 
   4   5   2     4495.10     4439.92     68.18 o 
   5   5   2    11878.25    12571.37    166.63 o 
   6   5   2     3849.18     3981.94     81.74 o 
   7   5   2     4054.61     4153.83     86.98 o 
   8   5   2     2554.26     2536.69     66.63 o 
   9   5   2     1785.63     1723.25     74.95 o 
  10   5   2     4628.44     4423.30    129.46 o 
  11   5   2      614.54      565.53     76.74 o 
  12   5   2     2286.77     2195.27    158.17 o 
  13   5   2       70.21       -1.19     66.42 o 
  14   5   2     2844.60     2676.18    202.88 o 
 -11   6   2     1056.20     1080.48     70.66 o 
 -10   6   2     2950.88     2791.35    142.58 o 
  -9   6   2     1014.27     1063.13     95.72 o 
  -8   6   2     2119.81     2246.07    155.40 o 
  -7   6   2      789.32      861.56     54.50 o 
  -6   6   2     3262.14     3232.96     94.07 o 
  -5   6   2      140.62      175.78     30.05 o 
  -4   6   2     7884.00     7612.17    157.83 o 
  -3   6   2       29.44       19.85     22.06 o 
  -2   6   2     8060.07     7341.95    254.37 o 
  -1   6   2      877.26      848.80     27.55 o 
   0   6   2    12192.26    11391.96    209.45 o 
   1   6   2     3748.60     3544.14    149.92 o 
   2   6   2    13950.04    13464.82    215.99 o 
   3   6   2     4211.12     4317.37     67.46 o 
   4   6   2    11291.23    11071.66    148.79 o 
   5   6   2     5527.97     5574.54     93.10 o 
   6   6   2     7701.72     8146.89    128.43 o 
   7   6   2     3727.10     3730.08     83.19 o 
   8   6   2     3084.85     3200.27     78.11 o 
   9   6   2     2652.86     2663.60     73.06 o 
  10   6   2     2225.92     2098.94     88.62 o 
  11   6   2     2144.25     2104.61     95.67 o 
  12   6   2      261.21      175.68     52.95 o 
  13   6   2     2051.25     1958.94    210.40 o 
 -10   7   2      222.47      333.90     60.03 o 
  -9   7   2     3011.69     3024.44    114.56 o 
  -8   7   2     1128.30     1161.61    151.83 o 
  -7   7   2     4390.89     4364.03    104.58 o 
  -6   7   2      506.07      564.09     48.41 o 
  -5   7   2     7619.24     7556.79    163.69 o 
  -4   7   2      468.70      451.34     38.57 o 
  -3   7   2     3826.69     3597.49     92.28 o 
  -2   7   2      131.19      112.58     26.52 o 
  -1   7   2     6461.87     6108.36    164.01 o 
   0   7   2      612.18      619.16     28.76 o 
   1   7   2     8688.63     8209.92    193.96 o 
   2   7   2     2870.19     2809.53     67.60 o 
   3   7   2     7727.87     7342.23    115.40 o 
   4   7   2     5425.82     5549.89     93.54 o 
   5   7   2    10366.42    10829.88    163.27 o 
   6   7   2     3347.54     3433.60     70.11 o 
   7   7   2     3830.15     3950.42     79.30 o 
   8   7   2     2489.58     2623.28     72.35 o 
   9   7   2     5434.38     5366.93    115.56 o 
  10   7   2     3631.60     3685.58    172.82 o 
  11   7   2     1850.57     1798.59    105.66 o 
  12   7   2     1952.89     1800.91     97.08 o 
  13   7   2      483.68      360.10     64.92 o 
 -10   8   2     2622.79     2914.06    120.28 o 
  -9   8   2      269.43      375.42     62.10 o 
  -8   8   2     3071.06     2830.13    112.34 o 
  -7   8   2       54.71      141.80     36.50 o 
  -6   8   2     4738.54     4534.11    120.21 o 
  -5   8   2      269.57      290.96     40.23 o 
  -4   8   2     7108.06     6869.34    178.78 o 
  -3   8   2       68.96       58.04     29.87 o 
  -2   8   2     7964.99     7268.01    157.19 o 
  -1   8   2       19.59      -30.10     30.10 o 
   0   8   2     7511.44     7107.42    181.73 o 
   1   8   2       11.53      -12.94     23.47 o 
   2   8   2     5420.72     5008.68    107.86 o 
   3   8   2     1812.60     1729.45     61.73 o 
   4   8   2     4184.18     3956.67     76.14 o 
   5   8   2     1831.25     1848.75     50.50 o 
   6   8   2     4097.43     4252.59    101.64 o 
   7   8   2     8092.36     8285.59    137.80 o 
   8   8   2     1088.60     1151.39     59.71 o 
   9   8   2     3714.71     3779.96     95.01 o 
  10   8   2     2350.55     2294.10    166.79 o 
  11   8   2     2629.73     2691.42    111.29 o 
  12   8   2     1382.73     1303.47    109.53 o 
  13   8   2     2346.13     2045.87    110.48 o 
  -9   9   2     1981.88     2074.14    109.39 o 
  -8   9   2      187.44      194.46     64.89 o 
  -7   9   2     1781.81     1867.62     75.06 o 
  -6   9   2      220.79      179.60     42.39 o 
  -5   9   2     7613.27     7207.18    167.92 o 
  -4   9   2        8.57       24.53     33.73 o 
  -3   9   2     5558.37     5493.01    134.10 o 
  -2   9   2       35.52       61.10     31.65 o 
  -1   9   2     8210.25     8097.43    318.71 o 
   0   9   2       27.06        5.89     29.20 o 
   1   9   2     8178.98     8143.30    214.66 o 
   2   9   2       89.08       69.99     26.40 o 
   3   9   2     6529.62     6115.35    130.18 o 
   4   9   2      195.81      157.85     27.65 o 
   5   9   2     3298.17     3345.55     72.67 o 
   6   9   2     1546.62     1481.84     52.04 o 
   7   9   2     1467.75     1539.94     53.00 o 
   8   9   2     1522.21     1511.29     54.83 o 
   9   9   2     1833.12     1859.34     69.65 o 
  10   9   2     1945.17     1830.05     92.88 o 
  11   9   2      629.52      476.57     65.24 o 
  12   9   2     2913.88     2718.93    121.56 o 
  -8  10   2     1605.45     1651.33    110.02 o 
  -7  10   2       97.82       37.01     39.84 o 
  -6  10   2     3022.10     2975.10    104.31 o 
  -5  10   2        9.02       29.89     39.81 o 
  -4  10   2     4611.32     4462.80    124.49 o 
  -3  10   2        2.14       43.03     34.97 o 
  -2  10   2     7257.90     6878.69    182.64 o 
  -1  10   2       16.17        4.21     33.44 o 
   0  10   2     5596.41     5441.04    134.48 o 
   1  10   2       72.18       51.91     28.06 o 
   2  10   2     9122.54     8844.17    177.51 o 
   3  10   2     1067.13     1151.51     53.53 o 
   4  10   2     7138.41     6958.31    133.39 o 
   5  10   2      728.65      735.19     39.57 o 
   6  10   2     4411.81     4282.72     89.60 o 
   7  10   2     1679.59     1602.19     56.16 o 
   8  10   2     2598.33     2585.27     71.20 o 
   9  10   2     1957.63     2027.25     95.38 o 
  10  10   2      539.31      630.10     66.91 o 
  11  10   2      990.70     1001.17     80.08 o 
  12  10   2      496.01      427.74     70.51 o 
  -7  11   2      511.02      519.05     56.79 o 
  -6  11   2      740.66      717.18     65.69 o 
  -5  11   2     1725.68     1751.78     86.48 o 
  -4  11   2      111.69      110.27     44.50 o 
  -3  11   2     2682.64     2577.76     94.76 o 
  -2  11   2       26.51      -29.15     35.51 o 
  -1  11   2     3078.16     3025.95    100.09 o 
   0  11   2      655.05      540.32     51.93 o 
   1  11   2     4857.82     4763.23    126.89 o 
   2  11   2      528.06      552.48     43.72 o 
   3  11   2     4728.50     4592.73    129.23 o 
   4  11   2       46.63       13.21     32.09 o 
   5  11   2     5530.19     5373.25    115.71 o 
   6  11   2      879.83      942.36     48.98 o 
   7  11   2     3149.41     3009.42     77.72 o 
   8  11   2      991.08      975.86     50.47 o 
   9  11   2     1089.59     1019.94     86.63 o 
  10  11   2      709.55      644.41     68.97 o 
  11  11   2      700.83      835.93    129.94 o 
  -6  12   2     2262.01     2153.45    192.48 o 
  -5  12   2      387.76      465.21     66.71 o 
  -4  12   2     2129.62     2246.52     96.26 o 
  -3  12   2      261.33      296.18     51.91 o 
  -2  12   2     1332.01     1353.41     75.90 o 
  -1  12   2      102.56      133.94     45.01 o 
   0  12   2     2868.93     2894.68    100.98 o 
   1  12   2      142.71      118.12     41.97 o 
   2  12   2     3179.47     3250.91    106.10 o 
   3  12   2      210.49      241.64     40.63 o 
   4  12   2     4827.27     4824.51    135.33 o 
   5  12   2     1382.23     1374.16     68.64 o 
   6  12   2     2567.45     2549.75     80.30 o 
   7  12   2      712.17      743.50     47.79 o 
   8  12   2     3966.71     3732.49     98.21 o 
   9  12   2      997.73      940.24     57.50 o 
  10  12   2     2440.10     2210.73    109.16 o 
  -4  13   2      225.48      241.18     65.20 o 
  -3  13   2     3201.05     3285.53    117.85 o 
  -2  13   2       51.55        6.71     45.88 o 
  -1  13   2     2057.40     2135.60    147.62 o 
   0  13   2       16.08       19.78     44.29 o 
   1  13   2     1654.39     1777.32     85.43 o 
   2  13   2      284.54      253.26     50.22 o 
   3  13   2      926.17      870.99     78.26 o 
   4  13   2       53.66       39.86     38.12 o 
   5  13   2     1348.76     1443.87     71.37 o 
   6  13   2      719.30      585.51     54.99 o 
   7  13   2     1791.60     1678.86     71.97 o 
   8  13   2     2634.38     2396.10     87.76 o 
   9  13   2     1391.95     1289.52     72.67 o 
  -2  14   2     1665.49     1664.79     91.08 o 
  -1  14   2      172.61      107.38     52.74 o 
   0  14   2     2111.21     2188.56     97.94 o 
   1  14   2        4.80       47.54     47.62 o 
   2  14   2     1954.64     1903.73     92.44 o 
   3  14   2       22.01        2.26     46.60 o 
   4  14   2     1870.05     1793.95    105.44 o 
   5  14   2      111.81       83.43     44.48 o 
   6  14   2      899.19      887.03     64.13 o 
   7  14   2      423.02      456.66     56.07 o 
   1  15   2     2539.20     2220.33    146.33 o 
   2  15   2      125.78       75.36     53.22 o 
   3  15   2     2474.37     2597.65    108.43 o 
   4  15   2        6.50      -47.97     47.97 o 
  -6 -12   3     1129.26     1043.93     96.05 o 
  -5 -12   3      756.94      714.67     69.11 o 
  -4 -12   3      640.25      595.69     61.23 o 
  -3 -12   3     1124.86     1017.06     59.69 o 
  -2 -12   3     1399.81     1411.50     79.01 o 
  -1 -12   3     2003.02     2052.71     92.79 o 
   0 -12   3      143.69       94.87     51.06 o 
   1 -12   3     1422.52     1502.94     85.72 o 
   2 -12   3      207.36      284.52     57.56 o 
   3 -12   3     1153.38     1121.70     98.41 o 
  -8 -11   3      102.23       35.36     53.67 o 
  -7 -11   3     1557.45     1481.71     65.26 o 
  -6 -11   3      555.89      553.32     47.58 o 
  -5 -11   3     1301.17     1303.08     67.08 o 
  -4 -11   3     1652.15     1662.39    105.97 o 
  -3 -11   3     1652.77     1784.08     68.98 o 
  -2 -11   3     1701.20     1779.73     93.56 o 
  -1 -11   3      710.77      658.84    104.90 o 
   0 -11   3     1511.03     1416.42     77.66 o 
   1 -11   3     1041.97     1004.47     70.26 o 
   2 -11   3     1971.31     2083.57     94.65 o 
   3 -11   3      257.81      203.47     55.81 o 
   4 -11   3      858.43      961.43    101.87 o 
   5 -11   3       26.28        8.31     54.05 o 
  -9 -10   3      149.43      161.19     57.44 o 
  -8 -10   3     2266.69     2412.33    106.64 o 
  -7 -10   3       86.22       97.08     40.86 o 
  -6 -10   3     1538.92     1437.80     68.21 o 
  -5 -10   3     1362.68     1383.01    107.77 o 
  -4 -10   3     1061.46     1105.84     58.69 o 
  -3 -10   3     2508.53     2472.78     69.05 o 
  -2 -10   3     1904.11     1923.34     67.49 o 
  -1 -10   3     2888.84     2906.31    134.76 o 
   0 -10   3     1141.22     1189.59     67.92 o 
   1 -10   3     3568.10     3620.77    113.06 o 
   2 -10   3      906.61      864.04     67.18 o 
   3 -10   3     3586.15     3661.16    120.70 o 
   4 -10   3      427.23      496.44     87.15 o 
   5 -10   3     2157.98     2421.75    113.39 o 
   6 -10   3       98.31      198.78     60.70 o 
   7 -10   3     1534.88     1794.86    106.18 o 
 -10  -9   3      298.62      239.12     60.20 o 
  -9  -9   3     2492.01     2536.33    108.82 o 
  -8  -9   3      278.31      315.79     56.27 o 
  -7  -9   3     2462.00     2434.91     81.16 o 
  -6  -9   3      150.71      186.66     31.93 o 
  -5  -9   3     2417.05     2413.01     79.07 o 
  -4  -9   3      507.04      580.90     35.18 o 
  -3  -9   3     3104.25     3108.19     65.54 o 
  -2  -9   3     1500.98     1602.12     46.99 o 
  -1  -9   3      800.21      805.23     44.37 o 
   0  -9   3     2087.45     2093.22     65.33 o 
   1  -9   3      121.28      105.84     37.38 o 
   2  -9   3     2593.37     2598.12    112.06 o 
   3  -9   3      458.22      398.42     42.92 o 
   4  -9   3     3951.25     4167.67    106.65 o 
   5  -9   3      124.88       47.65     38.20 o 
   6  -9   3     2899.22     3342.33    115.14 o 
   7  -9   3      160.59      167.44     54.90 o 
   8  -9   3     2033.48     2251.51    182.06 o 
 -11  -8   3      140.29       79.27     55.37 o 
 -10  -8   3     2305.32     2084.77    173.18 o 
  -9  -8   3      118.74       82.57     49.44 o 
  -8  -8   3     5126.04     5014.16    145.10 o 
  -7  -8   3      740.52      821.63     51.71 o 
  -6  -8   3     4866.27     4792.96    124.90 o 
  -5  -8   3     1061.74     1236.40     75.90 o 
  -4  -8   3     3462.17     3582.49     69.07 o 
  -3  -8   3     1227.41     1217.30     50.56 o 
  -2  -8   3     3849.78     3869.30     71.70 o 
  -1  -8   3     1847.99     1879.60     56.07 o 
   0  -8   3     1704.41     1683.58     75.41 o 
   1  -8   3     1526.31     1655.95     65.23 o 
   2  -8   3     2179.30     2060.18     74.06 o 
   3  -8   3     3997.68     3860.36    127.24 o 
   4  -8   3      496.50      436.30     75.91 o 
   5  -8   3     2674.19     2620.08    115.37 o 
   6  -8   3       21.72       14.65     46.79 o 
   7  -8   3     2387.64     2441.50    100.36 o 
   8  -8   3       19.60        6.13     46.63 o 
   9  -8   3     2090.67     2424.29    103.05 o 
 -11  -7   3     1712.64     1739.45     96.88 o 
 -10  -7   3      326.60      308.63     56.96 o 
  -9  -7   3     3621.92     3726.53    122.75 o 
  -8  -7   3     1054.99      994.21     69.04 o 
  -7  -7   3     3877.24     3963.22     96.45 o 
  -6  -7   3      595.62      557.33     41.84 o 
  -5  -7   3     3473.85     3495.03     86.36 o 
  -4  -7   3     3453.60     3444.52     69.78 o 
  -3  -7   3     5248.29     5226.00     79.82 o 
  -2  -7   3     2371.53     2505.91     52.78 o 
  -1  -7   3     5374.78     5376.32     94.08 o 
   0  -7   3     4555.53     4407.50    105.82 o 
   1  -7   3      235.45      272.38     33.78 o 
   2  -7   3     2705.99     2808.74     83.91 o 
   3  -7   3     1649.95     1619.17     80.04 o 
   4  -7   3     1673.99     1698.63    119.55 o 
   5  -7   3      596.56      638.59     64.34 o 
   6  -7   3     2865.36     2936.38    123.65 o 
   7  -7   3       22.73       57.18     53.36 o 
   8  -7   3     2764.02     3194.58    131.09 o 
   9  -7   3        1.96      -28.41     37.63 o 
  10  -7   3     1893.03     1998.55    102.17 o 
 -12  -6   3     2896.08     2894.42    119.39 o 
 -11  -6   3       69.82      126.17     57.37 o 
 -10  -6   3     1689.57     1682.62     87.45 o 
  -9  -6   3       33.86       29.18     41.48 o 
  -8  -6   3     4040.70     3898.98    117.78 o 
  -7  -6   3      357.16      397.89     35.95 o 
  -6  -6   3     4526.49     4605.61    100.55 o 
  -5  -6   3     3151.00     3320.33     68.57 o 
  -4  -6   3     3787.87     4049.63     68.03 o 
  -3  -6   3     3983.42     4023.87     66.39 o 
  -2  -6   3     8295.27     8482.25    121.67 o 
  -1  -6   3     3776.27     3829.52     71.88 o 
   0  -6   3     4574.38     4668.23     93.78 o 
   1  -6   3     3332.36     3197.59    121.41 o 
   2  -6   3     3010.28     3100.44     76.39 o 
   3  -6   3     3168.44     3178.65    110.15 o 
   4  -6   3     1167.46     1170.91     81.18 o 
   5  -6   3     4029.51     4000.84    180.28 o 
   6  -6   3       76.91      104.43     46.53 o 
   7  -6   3     1749.81     1942.21    105.62 o 
   8  -6   3       73.11       70.81     43.04 o 
   9  -6   3     2030.53     2162.18     95.47 o 
  10  -6   3       14.23       11.28     45.03 o 
  11  -6   3     1421.21     1458.20     88.81 o 
 -12  -5   3       82.80       97.06     50.59 o 
 -11  -5   3     2232.54     2088.92     97.58 o 
 -10  -5   3       20.57       -9.72     39.04 o 
  -9  -5   3     4300.06     4019.37    132.62 o 
  -8  -5   3       18.91       47.15     34.60 o 
  -7  -5   3     5042.04     5086.57    105.69 o 
  -6  -5   3       91.53       86.58     24.94 o 
  -5  -5   3     5285.20     5434.78     94.19 o 
  -4  -5   3     3742.03     3870.85     69.84 o 
  -3  -5   3     6996.56     6919.37    108.03 o 
  -2  -5   3     4559.94     4727.70     67.26 o 
  -1  -5   3     3227.43     3170.74     49.65 o 
   0  -5   3     7519.80     7320.04    113.92 o 
   1  -5   3     3301.24     3339.02    103.70 o 
   2  -5   3     9851.47     9892.38    195.15 o 
   3  -5   3     2519.10     2314.72     62.23 o 
   4  -5   3     4640.16     4596.30    105.67 o 
   5  -5   3     2321.83     2246.37    145.28 o 
   6  -5   3     3181.31     3074.02    120.16 o 
   7  -5   3      910.04      910.83     65.42 o 
   8  -5   3     3098.00     3230.81    108.83 o 
   9  -5   3        4.68       11.79     38.91 o 
  10  -5   3     1545.93     1535.00     84.13 o 
  11  -5   3        0.16       -7.77     42.34 o 
 -12  -4   3     2543.28     2521.69    107.11 o 
 -11  -4   3       10.96      -21.48     42.73 o 
 -10  -4   3     4810.76     4864.89    138.80 o 
  -9  -4   3       85.07       52.09     48.75 o 
  -8  -4   3     6849.93     7074.24    165.84 o 
  -7  -4   3       28.80       31.62     48.21 o 
  -6  -4   3     4409.08     4443.68     80.56 o 
  -5  -4   3      424.17      498.46     26.74 o 
  -4  -4   3     6880.73     7143.91    127.35 o 
  -3  -4   3     1065.05     1032.70     35.64 o 
  -2  -4   3     6962.15     7074.05     97.82 o 
  -1  -4   3     3368.19     3189.41     47.80 o 
   0  -4   3     3442.01     3316.53     67.07 o 
   1  -4   3    10594.43    10348.69    249.41 o 
   2  -4   3     1535.10     1366.06     65.94 o 
   3  -4   3     7117.15     6457.66    160.74 o 
   4  -4   3     2930.28     2839.07     73.88 o 
   5  -4   3     9139.67     8670.53    298.63 o 
   6  -4   3      625.14      716.90     63.40 o 
   7  -4   3     3634.70     3628.51     86.23 o 
   8  -4   3      595.10      499.71     91.15 o 
   9  -4   3     4831.59     4806.97    136.61 o 
  10  -4   3       49.78       70.07     41.52 o 
  11  -4   3     1777.77     1813.24     75.73 o 
  12  -4   3        0.53       31.34     38.89 o 
 -12  -3   3        2.37      -41.64     42.60 o 
 -11  -3   3     3007.76     2933.79    107.79 o 
 -10  -3   3      235.60      240.90     85.51 o 
  -9  -3   3     4877.91     4941.34    133.89 o 
  -8  -3   3        3.50       14.51     32.19 o 
  -7  -3   3     9580.13     9855.16    217.55 o 
  -6  -3   3      198.54      249.03     20.76 o 
  -5  -3   3     6858.11     7181.71    112.78 o 
  -4  -3   3      345.65      352.80     24.52 o 
  -3  -3   3    10995.38    11642.73    188.38 o 
  -2  -3   3     5145.92     5434.76     95.88 o 
  -1  -3   3     5519.34     5426.83     77.50 o 
   0  -3   3     1398.37     1305.79     36.18 o 
   1  -3   3     3972.76     3728.86    103.98 o 
   2  -3   3     4373.23     3964.93    112.71 o 
   3  -3   3     1180.28     1154.39     40.90 o 
   4  -3   3     8080.07     7705.33    159.22 o 
   5  -3   3      787.64      738.42     40.21 o 
   6  -3   3     4091.36     3931.43     88.46 o 
   7  -3   3      157.74      157.24     26.29 o 
   8  -3   3     5092.31     4964.34    111.94 o 
   9  -3   3      297.45      274.07     47.12 o 
  10  -3   3     4894.68     4474.01    138.69 o 
  11  -3   3      147.62      103.12     36.98 o 
  12  -3   3     1934.78     1924.38     79.11 o 
  13  -3   3        1.06      -44.93     44.93 o 
 -13  -2   3      197.39      189.05     54.56 o 
 -12  -2   3     1934.06     1986.72     94.25 o 
 -11  -2   3        3.97       -1.42     44.39 o 
 -10  -2   3     4286.49     4526.97    130.03 o 
  -9  -2   3      487.15      551.29     50.59 o 
  -8  -2   3     4823.39     5030.88    128.14 o 
  -7  -2   3      599.52      743.27     47.03 o 
  -6  -2   3     8027.14     8267.12    156.43 o 
  -5  -2   3     3122.30     3349.45     75.84 o 
  -4  -2   3    10245.96    10757.54    177.03 o 
  -3  -2   3     1147.83     1106.71     41.63 o 
  -2  -2   3    19637.01    21119.23    322.27 o 
  -1  -2   3     2675.53     2669.90     53.02 o 
   0  -2   3     8528.31     8560.94    141.00 o 
   1  -2   3     7475.95     7274.82    180.10 o 
   2  -2   3     2665.47     2366.10     76.13 o 
   3  -2   3     2735.90     2546.57     64.88 o 
   4  -2   3     2871.08     2579.22     68.80 o 
   5  -2   3     6428.25     6098.47    116.68 o 
   6  -2   3      164.22      144.67     19.87 o 
   7  -2   3     5605.90     5596.14    124.08 o 
   8  -2   3       95.08      111.35     26.13 o 
   9  -2   3     4433.83     4280.83    119.24 o 
  10  -2   3      117.11       94.30     28.24 o 
  11  -2   3     3469.39     3523.04    100.13 o 
  12  -2   3        1.14      -41.91     41.91 o 
  13  -2   3     1821.59     1940.69     96.70 o 
 -13  -1   3     1645.73     1637.29    128.81 o 
 -12  -1   3      420.38      411.78     68.24 o 
 -11  -1   3     2457.80     2392.20     94.59 o 
 -10  -1   3        0.80       31.67     35.19 o 
  -9  -1   3     3032.97     2816.69     94.24 o 
  -8  -1   3      184.38      203.92     36.40 o 
  -7  -1   3     6479.62     6986.13    198.56 o 
  -6  -1   3     1629.07     1652.16     49.89 o 
  -5  -1   3     6099.30     6085.76    158.68 o 
  -4  -1   3     3837.78     4093.05     79.58 o 
  -3  -1   3    12053.51    12943.97    241.94 o 
  -2  -1   3     5746.65     6240.42    123.74 o 
  -1  -1   3    15142.08    16037.50    223.90 o 
   0  -1   3     7160.90     7062.93    103.06 o 
   1  -1   3     4009.80     3899.13     80.54 o 
   2  -1   3    13221.33    12538.47    236.76 o 
   3  -1   3     2588.38     2475.84     64.23 o 
   4  -1   3     6560.58     6007.09    110.63 o 
   5  -1   3     2309.45     2211.59     55.97 o 
   6  -1   3     3518.06     3324.65     65.42 o 
   7  -1   3      158.28      217.75     33.67 o 
   8  -1   3     2990.08     3076.67     68.45 o 
   9  -1   3       17.51        1.32     23.33 o 
  10  -1   3     4213.51     4275.59     91.23 o 
  11  -1   3        0.66      -29.99     29.99 o 
  12  -1   3     2146.06     2227.80     86.86 o 
  13  -1   3       70.86       80.29     48.89 o 
 -13   0   3      421.14      217.00     76.33 o 
 -12   0   3     2473.54     2319.22    140.28 o 
 -11   0   3      753.23      802.76     61.22 o 
 -10   0   3     4475.02     4554.71    131.54 o 
  -9   0   3        7.82       -3.19     25.74 o 
  -8   0   3     4526.84     4497.62     98.16 o 
  -7   0   3      148.16      175.97     24.53 o 
  -6   0   3     6529.86     6659.56    133.22 o 
  -5   0   3     1394.73     1513.05     37.72 o 
  -4   0   3     4580.68     4738.45    138.02 o 
  -3   0   3     4705.99     5425.19    113.72 o 
  -2   0   3    11385.48    11948.73    220.59 o 
  -1   0   3     6260.95     7002.55    134.49 o 
   0   0   3    11245.73    11418.20    223.29 o 
   1   0   3    17811.63    18084.93    428.51 o 
   2   0   3    12091.93    11625.69    221.39 o 
   3   0   3     9884.64     9653.07    161.61 o 
   4   0   3     8786.29     8536.09    147.79 o 
   5   0   3     9199.36     8975.42    137.39 o 
   6   0   3     3135.50     3309.66     59.72 o 
   7   0   3     6765.99     6423.59    100.32 o 
   8   0   3       20.56       37.43     21.17 o 
   9   0   3     2922.99     3008.98     71.17 o 
  10   0   3       98.07       76.98     27.94 o 
  11   0   3     2623.77     2570.60     70.56 o 
  12   0   3        5.03      -21.02     31.77 o 
  13   0   3     1494.79     1447.35     85.11 o 
  14   0   3       88.14        5.19     48.12 o 
 -12   1   3      105.02       28.51     80.34 o 
 -11   1   3     3931.23     3523.98    194.41 o 
 -10   1   3       98.67       98.53     55.27 o 
  -9   1   3     6769.12     6627.74    134.56 o 
  -8   1   3      182.49      192.95     28.84 o 
  -7   1   3     6532.74     6710.16    127.72 o 
  -6   1   3      126.81      132.78     21.68 o 
  -5   1   3     5723.04     5508.61    106.16 o 
  -4   1   3      526.88      575.45     27.12 o 
  -3   1   3     7551.10     7650.13    152.22 o 
  -2   1   3     2145.16     2245.28     71.56 o 
  -1   1   3     6157.27     6312.81    104.99 o 
   0   1   3    25681.96    26176.16    559.41 o 
   1   1   3    10891.11     9998.19    227.05 o 
   2   1   3    11607.67    11097.95    157.80 o 
   3   1   3     4924.92     4673.59     81.15 o 
   4   1   3    17904.90    17813.78    400.63 o 
   5   1   3     2112.23     1941.38     87.01 o 
   6   1   3     6174.47     5886.53    159.74 o 
   7   1   3     4235.54     4368.82     96.27 o 
   8   1   3     7884.46     8118.31    159.74 o 
   9   1   3      773.05      846.31     41.03 o 
  10   1   3     6142.58     6135.05    128.88 o 
  11   1   3      155.28      145.04     32.34 o 
  12   1   3     1313.52     1254.24     62.15 o 
  13   1   3       23.13      -33.79     33.79 o 
  14   1   3     1515.16     1480.21     72.82 o 
 -12   2   3     1717.67     1696.25    123.54 o 
 -11   2   3       59.35       71.56     62.35 o 
 -10   2   3     4464.38     4311.15    201.15 o 
  -9   2   3        1.08      -34.10     35.07 o 
  -8   2   3     7238.58     7104.07    183.76 o 
  -7   2   3       46.47      117.31     23.92 o 
  -6   2   3     8915.55     9313.35    201.05 o 
  -5   2   3      991.60     1029.47     79.07 o 
  -4   2   3    12018.20    12129.62    210.58 o 
  -3   2   3      663.51      656.01     40.79 o 
  -2   2   3     7390.21     7649.74    351.49 o 
  -1   2   3       63.50       71.69     15.82 o 
   0   2   3     7712.59     7510.68    167.42 o 
   1   2   3     1595.78     1478.08     59.46 o 
   2   2   3     2035.01     1800.63     30.09 o 
   3   2   3    12703.02    12397.42    174.92 o 
   4   2   3     5388.48     5284.61     76.80 o 
   5   2   3    14923.04    15303.39    240.68 o 
   6   2   3     3762.52     3855.23     73.39 o 
   7   2   3    12242.64    11797.65    166.36 o 
   8   2   3      307.23      322.26     26.40 o 
   9   2   3     8674.99     9032.45    160.87 o 
  10   2   3     1631.75     1688.26     57.25 o 
  11   2   3     4153.36     4174.30    105.86 o 
  12   2   3      154.78      151.47     38.73 o 
  13   2   3     2152.43     2174.38     81.19 o 
  14   2   3       10.35      -39.84     39.84 o 
 -12   3   3      119.34       96.39    106.27 o 
 -11   3   3     3095.50     3073.42    154.59 o 
 -10   3   3       77.22       21.85     59.46 o 
  -9   3   3     4292.24     4151.85    149.73 o 
  -8   3   3        6.48      -25.03     34.95 o 
  -7   3   3     6863.36     7024.79    285.92 o 
  -6   3   3      457.55      527.70     57.40 o 
  -5   3   3    15708.76    16139.05    305.26 o 
  -4   3   3      936.33     1041.22     34.46 o 
  -3   3   3    10706.11    10855.94    177.21 o 
  -2   3   3      732.37      716.22     24.05 o 
  -1   3   3    18819.57    18756.36    324.12 o 
   0   3   3    14875.64    14350.08    250.00 o 
   1   3   3     2121.00     1998.57     72.63 o 
   2   3   3      262.87      250.88     12.48 o 
   3   3   3     5144.08     5052.77     70.61 o 
   4   3   3     6883.57     6979.99     97.49 o 
   5   3   3     2847.15     2881.38     46.18 o 
   6   3   3     4374.39     4486.36     66.43 o 
   7   3   3      987.03     1055.45     34.98 o 
   8   3   3     5451.54     5521.28    122.87 o 
   9   3   3      877.38      922.99     43.72 o 
  10   3   3     8052.64     8486.16    150.09 o 
  11   3   3       44.34       13.07     32.80 o 
  12   3   3     3871.72     3909.75    106.85 o 
  13   3   3        6.98      -28.03     40.33 o 
  14   3   3     2377.82     2302.76    103.22 o 
 -12   4   3     1164.10     1363.75    118.73 o 
 -11   4   3      152.29      156.26     69.27 o 
 -10   4   3     2237.74     2074.68     99.52 o 
  -9   4   3      123.05      108.97     67.83 o 
  -8   4   3     4941.98     4825.62    168.60 o 
  -7   4   3      672.69      679.24    108.38 o 
  -6   4   3     8809.62     8750.03    258.30 o 
  -5   4   3     1116.45     1193.73     70.87 o 
  -4   4   3    11185.00    11185.44    188.60 o 
  -3   4   3     2694.27     2732.60     66.19 o 
  -2   4   3     9522.03     9543.15    190.33 o 
  -1   4   3     2337.52     1532.90     73.80 o 
   1   4   3     6624.48     6550.48    150.42 o 
   2   4   3    12481.65    11897.72    187.98 o 
   3   4   3     5793.99     5695.79     79.51 o 
   4   4   3     6325.04     6371.28     82.20 o 
   5   4   3     3644.66     3610.67     58.29 o 
   6   4   3     3176.74     3229.54     56.26 o 
   7   4   3     4326.37     4339.38     72.80 o 
   8   4   3      981.22     1003.54     39.95 o 
   9   4   3     5844.31     5796.14    287.61 o 
  10   4   3      468.48      440.04     49.74 o 
  11   4   3     4188.95     4289.90    126.87 o 
  12   4   3      118.87       66.39     44.15 o 
  13   4   3     3597.23     3644.14    121.73 o 
  14   4   3        3.21      -43.08     43.08 o 
 -11   5   3     2727.91     2807.55    111.69 o 
 -10   5   3      470.15      514.23     52.17 o 
  -9   5   3     2578.52     2557.46    214.02 o 
  -8   5   3      281.93      326.50    115.76 o 
  -7   5   3     1774.12     1802.56    136.63 o 
  -6   5   3       15.87       17.60     31.04 o 
  -5   5   3     6381.17     6375.20    120.64 o 
  -4   5   3     1579.43     1712.43     57.58 o 
  -3   5   3    12154.74    11736.09    190.47 o 
  -2   5   3     4216.08     4280.58     79.97 o 
  -1   5   3    13975.16    13723.77    300.57 o 
   0   5   3    11091.68    11215.90    176.95 o 
   1   5   3    10751.46    10506.81    342.85 o 
   2   5   3     7719.08     7601.70    179.74 o 
   3   5   3     7022.79     6826.56     94.50 o 
   4   5   3     1964.19     1816.65     33.58 o 
   5   5   3     7186.05     7562.82     98.54 o 
   6   5   3     6745.21     6988.69    102.36 o 
   7   5   3     1090.03     1100.84     42.06 o 
   8   5   3     3522.05     3622.34     82.49 o 
   9   5   3      614.98      598.51     39.30 o 
  10   5   3     3584.37     3628.69    112.70 o 
  11   5   3      232.89      208.10     47.02 o 
  12   5   3     2909.38     2908.79    108.13 o 
  13   5   3       34.45       -7.09     74.23 o 
  14   5   3     2206.80     2009.57     98.10 o 
 -11   6   3      320.95      309.61     59.02 o 
 -10   6   3     3457.35     3286.66    116.46 o 
  -9   6   3      475.32      400.26     68.40 o 
  -8   6   3     3965.74     3932.54    122.66 o 
  -7   6   3      203.50      222.10     32.64 o 
  -6   6   3     5913.71     5843.54    118.81 o 
  -5   6   3       74.61       47.83     23.85 o 
  -4   6   3     6182.52     6157.24    132.00 o 
  -3   6   3       10.68        3.16     21.73 o 
  -2   6   3     4623.93     4403.91     99.27 o 
  -1   6   3      600.96      633.74     37.75 o 
   0   6   3    12715.27    12267.83    193.82 o 
   1   6   3     5272.26     5316.03    185.13 o 
   2   6   3    10547.77    10426.08    195.28 o 
   3   6   3     9337.68     9169.02    124.44 o 
   4   6   3     6776.45     6899.65     99.00 o 
   5   6   3     9876.73    10342.77    141.73 o 
   6   6   3     7365.60     7518.92    110.56 o 
   7   6   3     2178.41     2253.19     55.61 o 
   8   6   3     5355.04     5413.94    110.44 o 
   9   6   3     3850.97     3898.99     97.27 o 
  10   6   3     1475.85     1431.10     98.34 o 
  11   6   3     1868.97     1814.70    131.68 o 
  12   6   3      337.87      306.61     54.85 o 
  13   6   3     1622.91     1631.52     90.14 o 
  14   6   3        7.91      -36.37     49.04 o 
 -10   7   3       43.35       83.09     70.57 o 
  -9   7   3     2948.79     2822.41    109.26 o 
  -8   7   3      162.35      144.48     49.10 o 
  -7   7   3     4597.23     4685.41    108.85 o 
  -6   7   3       64.38       62.31     27.87 o 
  -5   7   3     6276.32     6122.32    138.38 o 
  -4   7   3      114.82      121.11     29.55 o 
  -3   7   3     7885.55     7469.93    156.74 o 
  -2   7   3       28.56       25.36     16.68 o 
  -1   7   3     6368.46     5761.09    125.33 o 
   0   7   3     2162.39     2114.73     53.51 o 
   2   7   3     4356.26     4185.49    158.15 o 
   3   7   3     2547.79     2279.31     48.83 o 
   4   7   3     4769.87     4784.64     76.34 o 
   5   7   3     4466.88     4438.81     73.93 o 
   6   7   3     8481.35     8929.79    129.40 o 
   7   7   3     2154.16     2256.40     67.75 o 
   8   7   3     7109.18     7528.06    144.25 o 
   9   7   3     2103.50     2269.52     69.27 o 
  10   7   3     4727.25     4628.95    159.76 o 
  11   7   3     1108.18     1118.41     74.84 o 
  12   7   3     2557.55     2393.94    123.03 o 
  13   7   3      353.85      328.09     62.22 o 
 -10   8   3     3372.73     3426.53    128.75 o 
  -9   8   3       64.59       46.72     52.76 o 
  -8   8   3     2686.73     2872.61    117.57 o 
  -7   8   3       10.30       32.88     33.47 o 
  -6   8   3     4782.31     4748.80    110.35 o 
  -5   8   3        5.54      -22.38     30.37 o 
  -4   8   3     6676.58     6486.08    147.38 o 
  -3   8   3      113.54       61.66     30.38 o 
  -2   8   3     4338.19     4062.93    102.11 o 
  -1   8   3      180.37      187.66     25.05 o 
   0   8   3     7818.69     7450.23    181.47 o 
   1   8   3      284.69      270.43     30.88 o 
   2   8   3     5725.85     5286.45    147.10 o 
   3   8   3      885.04      887.73     35.25 o 
   4   8   3     4528.94     4349.58     73.33 o 
   5   8   3     2324.42     2324.02     51.02 o 
   6   8   3     1831.24     1871.32     52.12 o 
   7   8   3     2953.96     2948.44     68.42 o 
   8   8   3      461.06      505.79     39.81 o 
   9   8   3     2918.60     3099.72     84.84 o 
  10   8   3     1292.45     1307.59    107.18 o 
  11   8   3     3419.05     3250.89    138.81 o 
  12   8   3      215.70      171.61     78.82 o 
  13   8   3     2178.60     1793.51    101.93 o 
  -9   9   3     1375.10     1333.26    123.81 o 
  -8   9   3       41.73       -1.59     47.30 o 
  -7   9   3     3230.37     3118.98     92.41 o 
  -6   9   3      188.87      185.21     42.69 o 
  -5   9   3     7330.00     7011.18    197.28 o 
  -4   9   3      551.19      575.31     48.75 o 
  -3   9   3     4887.04     4891.95    122.62 o 
  -2   9   3      118.55       87.78     39.55 o 
  -1   9   3    12186.42    11963.88    239.35 o 
   0   9   3      212.97      243.96     41.30 o 
   1   9   3     9744.02     9575.29    180.61 o 
   2   9   3     1161.07     1258.33     41.84 o 
   3   9   3     4487.95     4255.82     99.36 o 
   4   9   3     1932.30     1809.07     79.13 o 
   5   9   3     2866.93     2855.85     65.46 o 
   6   9   3     2412.51     2409.01     61.54 o 
   7   9   3     1195.65     1290.34     72.63 o 
   8   9   3     3077.76     3043.48     79.36 o 
   9   9   3     1928.14     1927.66     69.80 o 
  10   9   3     3520.41     3401.59    143.36 o 
  11   9   3      197.95      203.85    113.45 o 
  12   9   3     2598.96     2291.80    137.91 o 
  13   9   3      164.97      109.43     60.42 o 
  -8  10   3      975.88     1062.24    101.67 o 
  -7  10   3        9.84       29.49     38.90 o 
  -6  10   3     1555.11     1667.41     79.49 o 
  -5  10   3       11.42        9.48     38.29 o 
  -4  10   3     3233.70     3100.71    117.01 o 
  -3  10   3      185.56      182.65     40.65 o 
  -2  10   3     3679.43     3454.20    101.34 o 
  -1  10   3     1369.81     1417.17     65.53 o 
   0  10   3     4242.56     4089.77    110.31 o 
   1  10   3      754.80      763.45     86.45 o 
   2  10   3     8231.22     7973.30    162.15 o 
   3  10   3      996.89     1085.47     51.55 o 
   4  10   3     4328.74     4244.25    104.07 o 
   5  10   3      788.46      903.38     45.47 o 
   6  10   3     3450.35     3387.77     77.39 o 
   7  10   3     3407.36     3459.13    100.88 o 
   8  10   3      623.33      688.21     66.13 o 
   9  10   3      888.66      876.62     54.48 o 
  10  10   3       88.97      154.54     57.70 o 
  11  10   3     1359.62     1253.50     85.79 o 
  12  10   3       29.72      -51.91     51.91 o 
  -7  11   3     1307.19     1408.92     89.35 o 
  -6  11   3      661.90      668.67     70.83 o 
  -5  11   3     3863.60     3605.67    115.15 o 
  -4  11   3       12.51       48.27     41.68 o 
  -3  11   3     2054.88     2014.77    125.60 o 
  -2  11   3        3.15      -13.01     37.18 o 
  -1  11   3     2791.86     2732.09     93.36 o 
   0  11   3      404.88      463.18     48.57 o 
   1  11   3     4537.60     4336.63    140.74 o 
   2  11   3     2055.51     2029.33     69.61 o 
   3  11   3     5166.50     5021.20    119.50 o 
   4  11   3     1990.46     1900.05     70.38 o 
   5  11   3     4886.36     4882.16    133.79 o 
   6  11   3     1994.79     1912.81     66.32 o 
   7  11   3     3528.06     3427.06     82.91 o 
   8  11   3     1143.54     1160.62     53.90 o 
   9  11   3     2484.58     2175.05     94.31 o 
  10  11   3     1452.47     1597.63    107.40 o 
  11  11   3      510.41      551.04     81.97 o 
  -6  12   3     1951.56     2011.55    104.87 o 
  -5  12   3        3.51      -30.12     44.92 o 
  -4  12   3     1686.27     1841.55    102.79 o 
  -3  12   3       27.99        1.54     53.34 o 
  -2  12   3     2035.62     2102.54     88.44 o 
  -1  12   3      204.00      207.47     47.20 o 
   0  12   3     1971.07     2141.60     87.77 o 
   1  12   3      431.68      498.95     86.20 o 
   2  12   3     2629.97     2394.58    107.64 o 
   3  12   3      547.15      529.14     48.93 o 
   4  12   3     2264.18     2133.22     77.54 o 
   5  12   3     2248.05     2257.88     79.91 o 
   6  12   3     1686.91     1651.86     65.84 o 
   7  12   3     2627.92     2637.46    119.09 o 
   8  12   3     2075.62     2044.64     71.08 o 
   9  12   3     3045.73     2858.43     83.47 o 
  10  12   3      750.80      695.94     72.57 o 
  11  12   3     1572.30     1499.22     98.28 o 
  -5  13   3     2519.19     2528.95    126.51 o 
  -4  13   3      233.34      179.28     53.50 o 
  -3  13   3     2638.57     2609.25    125.30 o 
  -2  13   3       10.72      -10.83     44.24 o 
  -1  13   3     2048.92     1994.17     90.81 o 
   0  13   3       41.96       19.06     43.89 o 
   1  13   3     2227.51     2110.91     90.39 o 
   2  13   3      149.49      176.80     47.87 o 
   3  13   3      991.52     1036.86     81.68 o 
   4  13   3      319.31      373.45     46.32 o 
   5  13   3     1324.15     1245.25     65.88 o 
   6  13   3     1284.78     1225.69     67.59 o 
   7  13   3     1308.93     1198.95     62.00 o 
   8  13   3     1854.97     1746.71    122.65 o 
   9  13   3     1064.17     1010.21     66.69 o 
  -3  14   3       70.49       34.23     52.48 o 
  -2  14   3     2114.92     2046.52     97.77 o 
  -1  14   3       28.75      -27.39     46.13 o 
   0  14   3     3483.07     3424.22    119.87 o 
   1  14   3      203.07      188.64     51.84 o 
   2  14   3     1874.96     1705.17     87.11 o 
   3  14   3      218.49      266.64     54.02 o 
   4  14   3     1956.88     2067.91    111.97 o 
   5  14   3      617.99      579.77     85.27 o 
   6  14   3      483.56      466.63     54.03 o 
   7  14   3      925.72      875.05    139.65 o 
   8  14   3      866.80      851.43     66.18 o 
   0  15   3      184.58      139.12     54.47 o 
   1  15   3     2784.45     2752.91    111.55 o 
   2  15   3      552.74      661.69     68.81 o 
   3  15   3     2062.28     2137.82     99.26 o 
   4  15   3      166.22      135.76     54.57 o 
   5  15   3     1532.00     1694.18    106.64 o 
  -4 -12   4      785.86      747.27     67.12 o 
  -3 -12   4     1249.91     1217.53    189.14 o 
  -2 -12   4      709.63      642.04     82.26 o 
  -1 -12   4     1002.72     1046.14     74.25 o 
   0 -12   4      110.14       59.28     51.44 o 
   1 -12   4      700.01      718.16     71.13 o 
   2 -12   4      248.49      213.69     59.26 o 
  -6 -11   4      966.22      989.15     57.43 o 
  -5 -11   4      274.35      258.01     47.05 o 
  -4 -11   4     1716.98     1698.22     74.55 o 
  -3 -11   4      350.67      261.85     92.99 o 
  -2 -11   4     2081.46     2075.92     88.35 o 
  -1 -11   4      573.72      587.15     60.90 o 
   0 -11   4     2311.59     2379.14     97.57 o 
   1 -11   4      343.71      380.11     76.17 o 
   2 -11   4     2838.28     3052.23    115.37 o 
   3 -11   4      186.53      130.35     56.05 o 
   4 -11   4     1204.22     1401.95    135.82 o 
  -8 -10   4     1496.68     1371.84     87.85 o 
  -7 -10   4      418.66      371.77     60.05 o 
  -6 -10   4      780.62      781.04     50.72 o 
  -5 -10   4     1390.88     1263.45     74.35 o 
  -4 -10   4      475.16      514.31     48.92 o 
  -3 -10   4     1096.06     1142.58     60.79 o 
  -2 -10   4      799.09      878.70    120.64 o 
  -1 -10   4     1962.50     1994.49     84.26 o 
   0 -10   4       51.32        0.74     57.77 o 
   1 -10   4     2518.67     2700.87    100.00 o 
   2 -10   4      255.89      224.47     51.86 o 
   3 -10   4     2060.02     2076.02    103.48 o 
   4 -10   4       94.23       22.12     50.01 o 
   5 -10   4     2484.36     2859.13    121.02 o 
   6 -10   4       29.19       15.00     58.85 o 
  -9  -9   4     2040.04     1935.84    100.44 o 
  -8  -9   4      214.13      204.56     55.17 o 
  -7  -9   4     2557.31     2470.64     83.47 o 
  -6  -9   4      819.20      773.81     41.99 o 
  -5  -9   4     1580.22     1628.10     52.81 o 
  -4  -9   4     1784.52     1841.32     56.36 o 
  -3  -9   4     1555.58     1628.29     63.96 o 
  -2  -9   4     1318.96     1390.12     56.41 o 
  -1  -9   4      614.56      652.28     43.54 o 
   0  -9   4     1116.84     1160.87     60.25 o 
   1  -9   4      510.84      454.72     47.64 o 
   2  -9   4     3485.48     3675.58    109.79 o 
   3  -9   4       50.55       48.88     43.25 o 
   4  -9   4     2397.12     2483.08     96.87 o 
   5  -9   4       22.62      -58.92     59.57 o 
   6  -9   4     2061.45     2328.80     91.33 o 
   7  -9   4        1.17      -43.04     49.77 o 
   8  -9   4     1902.06     2052.07     91.62 o 
 -10  -8   4     1588.44     1344.48     95.04 o 
  -9  -8   4      831.43      816.30     71.09 o 
  -8  -8   4     2894.50     2774.76    108.06 o 
  -7  -8   4     1025.06      985.36     69.28 o 
  -6  -8   4     2874.56     2999.24     75.47 o 
  -5  -8   4     2047.81     2126.31     56.76 o 
  -4  -8   4     1885.94     1954.84     58.90 o 
  -3  -8   4     1712.35     1697.82     44.64 o 
  -2  -8   4     1696.97     1672.12     51.46 o 
  -1  -8   4     1466.01     1555.29     55.96 o 
   0  -8   4      257.10      271.98     38.50 o 
   1  -8   4     1595.20     1601.69     84.90 o 
   2  -8   4      631.90      546.40    101.35 o 
   3  -8   4     3389.58     3303.11    118.71 o 
   4  -8   4      168.60      141.28     94.25 o 
   5  -8   4     2243.58     2555.25    129.89 o 
   6  -8   4        0.09       15.84     51.27 o 
   7  -8   4     2711.96     2965.54    141.20 o 
   8  -8   4       12.92        5.12     49.12 o 
   9  -8   4     1807.08     2098.00     90.32 o 
 -10  -7   4      239.47      203.58     54.84 o 
  -9  -7   4     1756.64     1652.90    128.38 o 
  -8  -7   4      855.41      890.56     66.67 o 
  -7  -7   4     1808.87     1831.37     84.45 o 
  -6  -7   4     1250.31     1258.30     66.67 o 
  -5  -7   4     2663.97     2844.41     69.01 o 
  -4  -7   4     2706.29     2889.49     62.25 o 
  -3  -7   4     3025.79     3235.08     63.81 o 
  -2  -7   4     3929.49     4029.09     72.93 o 
  -1  -7   4     1662.09     1692.97     48.07 o 
   0  -7   4     3260.68     3202.12    100.96 o 
   1  -7   4      657.57      705.66     46.34 o 
   2  -7   4     2479.41     2481.76     99.66 o 
   3  -7   4      784.96      735.46     63.20 o 
   4  -7   4     1635.32     1548.75    109.43 o 
   5  -7   4        4.27      -27.11     42.67 o 
   6  -7   4     1380.50     1414.89     93.64 o 
   7  -7   4        1.39      -48.83     48.83 o 
   8  -7   4     2363.85     2467.48    104.33 o 
   9  -7   4       48.87       66.73     49.64 o 
  10  -7   4     1771.51     1944.68     99.54 o 
 -11  -6   4       44.32       57.11     49.76 o 
 -10  -6   4     1451.44     1406.55     91.41 o 
  -9  -6   4       69.22       39.56     41.62 o 
  -8  -6   4     2952.95     2935.72    103.27 o 
  -7  -6   4      468.67      438.47     49.27 o 
  -6  -6   4     2428.46     2502.36     71.68 o 
  -5  -6   4     3799.61     3709.40     82.77 o 
  -4  -6   4     1127.16     1225.60     41.04 o 
  -3  -6   4     4704.24     4868.18     72.93 o 
  -2  -6   4     4745.69     4725.59     70.95 o 
  -1  -6   4     3939.26     4099.93     68.34 o 
   0  -6   4      735.36      794.37     52.35 o 
   1  -6   4     4278.39     4385.16    134.21 o 
   2  -6   4     1813.70     1752.63     56.05 o 
   3  -6   4     4756.64     5157.19    157.31 o 
   4  -6   4     1031.43     1082.97     72.55 o 
   5  -6   4     2725.53     2824.24    201.15 o 
   6  -6   4       43.85        3.67     69.37 o 
   7  -6   4     1792.15     1788.39    105.45 o 
   8  -6   4       12.32        8.10     41.69 o 
   9  -6   4     1566.29     1677.17     95.53 o 
  10  -6   4       37.60       49.40     50.71 o 
  11  -6   4     1169.26     1234.80     84.64 o 
 -11  -5   4     2227.87     2161.63    124.54 o 
 -10  -5   4       67.93       71.51     45.33 o 
  -9  -5   4     2738.09     2568.44     98.37 o 
  -8  -5   4      257.81      244.61     43.99 o 
  -7  -5   4     2760.23     2780.33     93.36 o 
  -6  -5   4      264.52      299.36     27.87 o 
  -5  -5   4     2499.37     2517.90     66.70 o 
  -4  -5   4     2748.96     2748.80     74.93 o 
  -3  -5   4     3830.17     3900.98     60.34 o 
  -2  -5   4     3899.57     3901.14     59.76 o 
  -1  -5   4     2156.12     2173.81     40.57 o 
   0  -5   4     8843.38     8794.88    153.78 o 
   1  -5   4      307.60      303.20     43.65 o 
   2  -5   4     7490.69     7846.13    207.47 o 
   3  -5   4      809.11      830.81     38.95 o 
   4  -5   4     5880.31     5552.86    126.40 o 
   5  -5   4      229.32      287.42     50.65 o 
   6  -5   4     4383.42     4443.72    153.99 o 
   7  -5   4      231.93      236.51     43.64 o 
   8  -5   4     2948.67     2998.49    105.60 o 
   9  -5   4        7.64      -24.90     38.53 o 
  10  -5   4     1398.48     1488.50     83.62 o 
  11  -5   4       72.92       55.00     47.68 o 
 -12  -4   4     2587.17     2519.25    125.44 o 
 -11  -4   4       86.63       43.93     46.41 o 
 -10  -4   4     2711.53     2613.40    101.19 o 
  -9  -4   4      442.10      430.17     85.79 o 
  -8  -4   4     5219.57     5431.00    177.59 o 
  -7  -4   4      280.80      263.92     39.65 o 
  -6  -4   4     4596.94     4821.31     87.82 o 
  -5  -4   4     1273.05     1312.93     51.01 o 
  -4  -4   4     3123.36     3235.96     72.93 o 
  -3  -4   4     1072.08     1083.31     39.35 o 
  -2  -4   4     2772.78     2776.18     46.96 o 
  -1  -4   4     1487.75     1337.45     29.35 o 
   0  -4   4     1776.52     1801.17     55.98 o 
   1  -4   4     9916.68    10028.71    247.11 o 
   2  -4   4      657.30      590.77     47.36 o 
   3  -4   4     7545.12     7455.72    156.37 o 
   4  -4   4      876.48      803.35     40.22 o 
   5  -4   4     8142.94     7686.04    167.36 o 
   6  -4   4        3.36       -4.99     26.69 o 
   7  -4   4     4678.53     4593.50    127.50 o 
   8  -4   4        4.24      -27.75     33.13 o 
   9  -4   4     3643.47     3684.54    116.70 o 
  10  -4   4        3.05      -36.66     36.66 o 
  11  -4   4     1780.96     1801.62     88.62 o 
  12  -4   4       68.98      150.59     50.70 o 
 -12  -3   4      130.98      140.57     52.55 o 
 -11  -3   4     2306.62     2265.82     98.61 o 
 -10  -3   4      895.70     1001.40     68.71 o 
  -9  -3   4     4178.67     4324.98    165.70 o 
  -8  -3   4      326.04      380.43     59.95 o 
  -7  -3   4     4571.57     4788.62    103.70 o 
  -6  -3   4      876.81      933.89     34.34 o 
  -5  -3   4     4848.00     4968.55     99.12 o 
  -4  -3   4     3007.31     3078.71     68.97 o 
  -3  -3   4     8860.97     9224.85    155.81 o 
  -2  -3   4     2733.77     2785.61     67.16 o 
  -1  -3   4     2559.16     2530.38     44.88 o 
   0  -3   4     3703.96     3540.66     71.13 o 
   1  -3   4     2470.83     2466.35     65.50 o 
   2  -3   4     5592.27     5480.38    149.49 o 
   3  -3   4     2042.90     2009.71     59.02 o 
   4  -3   4     7071.49     6871.68    148.21 o 
   5  -3   4       11.21       -1.73     45.41 o 
   6  -3   4     5250.05     4953.90    105.47 o 
   7  -3   4        6.28        1.81     23.70 o 
   8  -3   4     6604.02     6291.47    127.26 o 
   9  -3   4       49.53       39.70     28.73 o 
  10  -3   4     3795.42     3744.42    118.32 o 
  11  -3   4       22.28       45.87     36.12 o 
  12  -3   4     2055.90     2153.59     82.72 o 
 -12  -2   4     1855.43     1963.68     96.92 o 
 -11  -2   4       84.99       56.94     44.66 o 
 -10  -2   4     2412.59     2538.26    121.86 o 
  -9  -2   4      732.30     1003.24    114.11 o 
  -8  -2   4     4610.74     4636.67    123.75 o 
  -7  -2   4     2580.13     2707.91     72.34 o 
  -6  -2   4     4863.41     5001.81    117.17 o 
  -5  -2   4     3933.12     4053.12     84.53 o 
  -4  -2   4     4799.98     4874.24     93.66 o 
  -3  -2   4     4835.33     4895.19     91.09 o 
  -2  -2   4     6372.59     6534.57    100.42 o 
  -1  -2   4     3115.02     3076.87     49.57 o 
   0  -2   4     8693.92     9158.81    152.37 o 
   1  -2   4     4846.56     4797.29    102.22 o 
   2  -2   4     1868.01     1653.97     64.07 o 
   3  -2   4     6849.73     6496.43    137.33 o 
   4  -2   4     1382.53     1337.67     49.09 o 
   5  -2   4     6917.71     6486.87    144.45 o 
   6  -2   4       59.50       61.00     22.01 o 
   7  -2   4     4697.46     4675.07     87.96 o 
   8  -2   4        2.80      -17.60     21.13 o 
   9  -2   4     6223.00     6088.95    125.69 o 
  10  -2   4      102.75       99.95     28.34 o 
  11  -2   4     2537.48     2497.69     82.91 o 
  12  -2   4      116.07       59.91     39.68 o 
  13  -2   4     1701.23     1646.08     92.56 o 
 -12  -1   4      157.56       89.11     48.19 o 
 -11  -1   4     2569.78     2525.57     99.08 o 
 -10  -1   4       12.76       -5.55     36.76 o 
  -9  -1   4     2221.81     2272.14     85.19 o 
  -8  -1   4      239.79      342.60     41.18 o 
  -7  -1   4     4232.28     4357.71     95.92 o 
  -6  -1   4     3206.60     3364.53    116.14 o 
  -5  -1   4     4315.11     4209.84     86.13 o 
  -4  -1   4     5726.08     6210.85    112.17 o 
  -3  -1   4    10254.73    10914.29    177.55 o 
  -2  -1   4    10518.97    11362.32    181.55 o 
  -1  -1   4     4476.61     4518.19     80.30 o 
   0  -1   4     9101.50     9110.48    132.46 o 
   1  -1   4     4145.42     3909.54     71.29 o 
   2  -1   4    10339.01     9853.94    189.25 o 
   3  -1   4     7187.34     7331.71    152.76 o 
   4  -1   4     7224.96     6827.57    124.22 o 
   5  -1   4      899.57      909.39     36.50 o 
   6  -1   4     8328.64     8040.20    148.31 o 
   7  -1   4       44.92       34.70     19.60 o 
   8  -1   4     4105.80     4137.32     75.33 o 
   9  -1   4        8.73        0.78     22.91 o 
  10  -1   4     3724.11     3611.10     97.79 o 
  11  -1   4      380.84      380.15     36.79 o 
  12  -1   4     2183.63     2335.37     90.51 o 
  13  -1   4      369.48      391.71     49.02 o 
 -12   0   4     3111.03     2880.25    152.45 o 
 -11   0   4       47.12       17.64     41.66 o 
 -10   0   4     4936.30     4671.96    184.05 o 
  -9   0   4       95.51      102.62     49.76 o 
  -8   0   4     4691.03     4863.85    124.87 o 
  -7   0   4       17.15       25.11     26.84 o 
  -6   0   4     8544.82     8510.95    152.52 o 
  -5   0   4     2601.02     2695.62     66.83 o 
  -4   0   4     4135.80     4018.95     79.70 o 
  -3   0   4     4757.80     4968.09     90.57 o 
  -2   0   4     5858.35     6043.09    122.17 o 
  -1   0   4     9895.90    10503.12    168.86 o 
   0   0   4     1918.26     1837.27     54.99 o 
   1   0   4    18054.42    18864.21    370.38 o 
   2   0   4     7424.46     7254.52    171.14 o 
   3   0   4    12360.48    12395.63    204.01 o 
   4   0   4     8914.21     9404.28    168.79 o 
   5   0   4    12897.20    12680.61    214.59 o 
   6   0   4     2080.75     2051.92     61.37 o 
   7   0   4     5745.70     5786.50     92.54 o 
   8   0   4      375.03      356.52     26.29 o 
   9   0   4     4119.45     4288.41     80.47 o 
  10   0   4        1.92        4.35     24.64 o 
  11   0   4     2661.55     2712.70     72.57 o 
  12   0   4      230.78      285.04     36.48 o 
  13   0   4      944.75      889.13     51.36 o 
 -12   1   4        4.94      -16.53     64.94 o 
 -11   1   4     2849.43     2696.13    145.12 o 
 -10   1   4        8.59       42.38     55.82 o 
  -9   1   4     5166.19     4712.53    126.07 o 
  -8   1   4       59.94       90.96     32.68 o 
  -7   1   4     8660.36     9062.14    227.95 o 
  -6   1   4      597.43      663.28     29.07 o 
  -5   1   4     5143.54     5085.51     86.04 o 
  -4   1   4     1657.26     1629.69     55.42 o 
  -3   1   4    11741.81    12479.64    237.12 o 
  -2   1   4     5914.78     6505.84    130.69 o 
  -1   1   4     8912.36     9291.85    176.04 o 
   0   1   4    11927.01    12042.92    169.98 o 
   1   1   4     6354.16     6002.08    145.84 o 
   2   1   4    18414.26    17918.95    407.08 o 
   3   1   4     2026.36     1748.61     42.35 o 
   4   1   4    15583.92    14808.45    468.31 o 
   5   1   4     1935.77     1885.09     47.90 o 
   6   1   4    14911.00    14880.51    200.81 o 
   7   1   4     1326.76     1381.01     39.48 o 
   8   1   4    11648.24    11901.01    170.12 o 
   9   1   4      249.46      230.00     26.01 o 
  10   1   4     7550.70     7564.70    135.10 o 
  11   1   4       82.25       39.29     37.03 o 
  12   1   4     2688.33     2715.12     75.33 o 
  13   1   4      162.63      106.04     38.34 o 
  14   1   4     1692.63     1769.76     90.06 o 
 -12   2   4     1902.36     1641.88    124.43 o 
 -11   2   4        1.62        0.34     76.54 o 
 -10   2   4     5349.25     5154.76    196.51 o 
  -9   2   4      323.98      245.75     66.49 o 
  -8   2   4     4521.40     4373.22    114.85 o 
  -7   2   4       14.41       29.69     21.85 o 
  -6   2   4     9280.26     9576.52    167.42 o 
  -5   2   4     1233.91     1263.87     50.90 o 
  -4   2   4    16125.16    16038.09    227.27 o 
  -3   2   4     1994.46     1990.13     63.67 o 
  -2   2   4     4753.06     4674.03    166.36 o 
  -1   2   4     5502.93     5679.26    135.21 o 
   0   2   4     4487.43     4382.82    106.75 o 
   1   2   4     4730.17     4553.99    112.34 o 
   2   2   4     7155.33     6754.97    133.81 o 
   3   2   4     1621.26     1425.85     28.18 o 
   4   2   4     2532.85     2412.49     46.47 o 
   5   2   4    12585.69    12231.29    189.57 o 
   6   2   4     1482.06     1632.75     41.49 o 
   7   2   4    11196.30    11203.13    176.62 o 
   8   2   4        7.86       16.51     19.08 o 
   9   2   4     5574.98     5793.08     99.65 o 
  10   2   4      389.61      449.21     36.10 o 
  11   2   4     5271.42     5426.50    110.12 o 
  12   2   4       11.57      -26.93     30.36 o 
  13   2   4     2271.28     2233.47     81.69 o 
  14   2   4       67.77       -5.92     39.52 o 
 -12   3   4        8.65      -60.01     60.01 o 
 -11   3   4     1907.06     1908.30    131.30 o 
 -10   3   4      340.55      330.69     73.07 o 
  -9   3   4     3038.00     2795.15    136.40 o 
  -8   3   4      367.13      342.45     69.67 o 
  -7   3   4     8279.90     8211.52    156.15 o 
  -6   3   4     2895.89     3161.92     85.18 o 
  -5   3   4    12684.20    12412.66    234.54 o 
  -4   3   4     1950.37     1986.07     42.86 o 
  -3   3   4    17222.17    17898.56    282.33 o 
  -2   3   4      700.77      622.97     21.55 o 
  -1   3   4    27665.19    29159.27    499.39 o 
   0   3   4    12692.30    11779.68    256.15 o 
   1   3   4     4968.15     4806.87    132.53 o 
   2   3   4     4332.16     4007.70     92.88 o 
   3   3   4     5019.64     4800.99     69.14 o 
   4   3   4    16719.27    16361.52    180.97 o 
   5   3   4     1758.02     1622.45     32.84 o 
   6   3   4     3815.65     3726.94     75.03 o 
   7   3   4     2307.92     2357.90     53.69 o 
   8   3   4     9205.80     9182.01    162.25 o 
   9   3   4      711.29      736.88     35.88 o 
  10   3   4     9282.23     9735.25    164.93 o 
  11   3   4        2.35       24.84     28.06 o 
  12   3   4     3360.33     3330.58     96.76 o 
  13   3   4       38.37      -24.85     36.63 o 
  14   3   4     3436.78     3297.64    103.03 o 
 -11   4   4      101.50       45.22     87.71 o 
 -10   4   4     2421.29     2251.19    312.27 o 
  -9   4   4       40.32      -10.36     37.88 o 
  -8   4   4     3415.88     3241.25     88.27 o 
  -7   4   4      704.06      781.25     72.02 o 
  -6   4   4     3683.67     3693.96    101.18 o 
  -5   4   4     1729.64     1857.34     55.23 o 
  -4   4   4     9235.54     9281.73    160.64 o 
  -3   4   4     5625.85     5804.31    105.53 o 
  -2   4   4     7202.59     6734.57    182.99 o 
  -1   4   4    14708.55    14459.41    790.62 o 
   0   4   4    12873.43    12016.94    372.37 o 
   1   4   4     8778.41     8543.03    137.77 o 
   2   4   4     9810.92     9850.96    319.44 o 
   3   4   4     4079.05     3758.81     62.42 o 
   4   4   4     4188.97     4157.83     58.18 o 
   5   4   4     5458.91     5214.17     77.66 o 
   6   4   4     1388.61     1415.93     32.97 o 
   7   4   4     5789.60     5880.69     85.30 o 
   8   4   4      269.01      279.98     25.38 o 
   9   4   4     3015.05     3150.64     67.20 o 
  10   4   4        5.25       -1.01     26.03 o 
  11   4   4     4086.31     4234.08    108.09 o 
  12   4   4       46.58      -18.81     38.11 o 
  13   4   4     3834.20     3848.63    151.61 o 
  14   4   4      108.26       89.43     47.82 o 
 -11   5   4     4281.00     4019.75    182.64 o 
 -10   5   4       30.13      -44.25     57.39 o 
  -9   5   4     2731.21     2677.53    113.64 o 
  -8   5   4       63.12       72.01     38.99 o 
  -7   5   4     3617.80     3672.64    118.48 o 
  -6   5   4       50.31       71.20     24.30 o 
  -5   5   4    10575.46    10464.01    180.56 o 
  -4   5   4      725.25      830.86     45.22 o 
  -3   5   4     4425.66     4094.46     78.83 o 
  -2   5   4     1891.94     1884.45     45.43 o 
  -1   5   4    16128.39    16193.62    287.98 o 
   0   5   4    15609.54    15943.99    344.99 o 
   1   5   4    10081.04     9675.31    138.21 o 
   2   5   4     7185.96     7133.19    117.41 o 
   3   5   4    10407.69    10756.35    156.28 o 
   4   5   4    10720.24    10511.89    132.29 o 
   5   5   4     5703.05     6025.57     81.43 o 
   6   5   4     7328.34     7451.41    107.73 o 
   7   5   4     2207.98     2340.91     49.26 o 
   8   5   4     2517.74     2442.11     72.26 o 
   9   5   4     1827.55     1816.92     54.85 o 
  10   5   4     4198.90     4064.92    234.06 o 
  11   5   4        5.74      -25.34     36.81 o 
  12   5   4     1910.18     1891.32     87.40 o 
  13   5   4      164.05       70.01     54.97 o 
  14   5   4     1428.67     1241.45    156.84 o 
 -11   6   4       78.92      134.52     70.52 o 
 -10   6   4     2873.08     2861.65    112.39 o 
  -9   6   4      200.63      246.78     59.10 o 
  -8   6   4     4748.12     4894.98    137.83 o 
  -7   6   4       91.41       86.83     40.81 o 
  -6   6   4     4502.86     4497.77     98.61 o 
  -5   6   4      708.78      787.66     44.74 o 
  -4   6   4     5862.64     5790.14    125.19 o 
  -3   6   4     1194.25     1138.81     39.10 o 
  -2   6   4     6419.89     6314.86    131.05 o 
  -1   6   4     2080.10     2010.87     60.29 o 
   0   6   4     7254.81     7076.04    166.35 o 
   1   6   4     8429.79     8347.63    137.68 o 
   2   6   4     6590.12     6283.64    164.55 o 
   3   6   4    11565.57    11492.36    162.47 o 
   4   6   4     2063.05     1973.72     46.70 o 
   5   6   4    13131.10    13195.40    161.60 o 
   6   6   4     1870.03     1852.69     41.65 o 
   7   6   4    10407.22    10776.01    151.41 o 
   8   6   4     1284.31     1373.60     45.88 o 
   9   6   4     7579.61     7978.03    169.70 o 
  10   6   4      135.46      136.20     41.70 o 
  11   6   4     2458.21     2369.88    170.14 o 
  12   6   4      249.01      192.89     49.12 o 
  13   6   4     2273.83     2330.38    119.88 o 
  14   6   4      109.97       35.01     49.36 o 
 -10   7   4        1.33       -3.25     71.06 o 
  -9   7   4     3550.14     3565.46    121.36 o 
  -8   7   4       28.72       24.66     44.79 o 
  -7   7   4     3384.33     3374.14    111.39 o 
  -6   7   4       98.11       74.12     29.06 o 
  -5   7   4     7928.16     8238.77    154.70 o 
  -4   7   4      187.55      179.18     49.89 o 
  -3   7   4     6534.24     6072.25    132.05 o 
  -2   7   4      518.86      524.54     30.15 o 
  -1   7   4     3025.94     2801.31     60.37 o 
   0   7   4     2248.66     2054.96     57.83 o 
   1   7   4     5288.90     4823.85    154.75 o 
   2   7   4     2192.28     1923.60     50.43 o 
   3   7   4     1992.46     1764.38     54.48 o 
   4   7   4     4894.71     4584.04     73.61 o 
   5   7   4     5001.71     5173.37     98.80 o 
   6   7   4    11012.46    11256.06    156.42 o 
   7   7   4     1098.04     1136.76     43.21 o 
   8   7   4     3673.09     3975.35     83.35 o 
   9   7   4      241.36      263.42     34.59 o 
  10   7   4     4436.26     4566.91    130.56 o 
  11   7   4      336.57      290.82     53.84 o 
  12   7   4     3428.95     3642.17    153.74 o 
  13   7   4        5.10       -2.26     47.72 o 
  14   7   4     1930.47     1693.26    168.41 o 
 -10   8   4     1985.77     2154.38    125.74 o 
  -9   8   4       19.63       -6.89     47.71 o 
  -8   8   4     3505.12     3453.30    123.56 o 
  -7   8   4      429.03      442.19     56.52 o 
  -6   8   4     6871.16     6869.96    141.23 o 
  -5   8   4     1131.53     1159.21     67.50 o 
  -4   8   4     7844.49     7692.78    166.35 o 
  -3   8   4      362.22      457.95     39.73 o 
  -2   8   4     6268.45     6169.51    115.46 o 
  -1   8   4     1293.96     1229.82     40.85 o 
   0   8   4     9057.07     8816.61    306.58 o 
   1   8   4     1571.46     1469.03     49.80 o 
   2   8   4     4781.33     4503.98    136.63 o 
   3   8   4     2102.52     2024.25     94.47 o 
   4   8   4     2083.21     1991.31     48.75 o 
   5   8   4     6319.90     6324.02     98.33 o 
   6   8   4      622.19      652.79     31.44 o 
   7   8   4     4364.77     4532.49     81.35 o 
   8   8   4      811.03      908.13     47.17 o 
   9   8   4     8174.08     8621.69    165.76 o 
  10   8   4      112.94       88.19     35.01 o 
  11   8   4     4076.57     3950.90    129.18 o 
  12   8   4       13.96       -8.12     47.24 o 
  13   8   4     2699.61     2440.48    110.47 o 
  -9   9   4     1329.65     1375.99     92.17 o 
  -8   9   4       47.48       65.77     50.98 o 
  -7   9   4     1693.33     1696.94     89.56 o 
  -6   9   4      705.28      746.75     49.87 o 
  -5   9   4     3336.92     3302.67     99.36 o 
  -4   9   4      485.37      487.02     45.46 o 
  -3   9   4     4465.87     4466.92    115.15 o 
  -2   9   4     2224.80     2245.65    158.75 o 
  -1   9   4     6180.85     6036.37    139.25 o 
   0   9   4     4047.94     3816.29     91.21 o 
   1   9   4     6603.72     6386.21    244.59 o 
   2   9   4     1638.33     1469.29     84.80 o 
   3   9   4     2847.64     2609.72     62.66 o 
   4   9   4     1282.99     1228.91     44.76 o 
   5   9   4     2886.39     2857.20     76.54 o 
   6   9   4     3157.43     3112.74     64.56 o 
   7   9   4      212.50      248.87     30.39 o 
   8   9   4     2918.30     3121.88     88.50 o 
   9   9   4       39.61       75.54     33.62 o 
  10   9   4     3203.50     3342.87     93.70 o 
  11   9   4       11.82      -22.53     61.97 o 
  12   9   4     3316.50     3225.87    124.37 o 
  13   9   4        4.65      -56.48     56.48 o 
  -8  10   4     1281.70     1275.04     95.67 o 
  -7  10   4       15.63       46.04     47.78 o 
  -6  10   4     3485.48     3386.96     97.06 o 
  -5  10   4       64.12       71.74     39.81 o 
  -4  10   4     3715.81     3716.94    109.07 o 
  -3  10   4      755.49      785.64     55.25 o 
  -2  10   4     3863.48     3700.95    125.23 o 
  -1  10   4     2593.91     2628.08     85.59 o 
   0  10   4     5431.13     4985.37    148.92 o 
   1  10   4     2322.15     2288.47     68.57 o 
   2  10   4     3443.28     3407.55    104.08 o 
   3  10   4     3673.50     3526.78     78.23 o 
   4  10   4     3861.01     3862.81     84.53 o 
   5  10   4     4023.50     3968.95    126.85 o 
   6  10   4     3186.45     3084.25     73.12 o 
   7  10   4     3607.92     3584.17     82.06 o 
   8  10   4      908.44      976.41     47.83 o 
   9  10   4     1648.16     1578.82     77.12 o 
  10  10   4      267.54      300.30     42.96 o 
  11  10   4     2014.56     1879.20    190.23 o 
  12  10   4      116.53       49.53     55.91 o 
  -7  11   4     1459.20     1517.50     92.65 o 
  -6  11   4       22.80       80.12     45.15 o 
  -5  11   4     3331.83     3257.25    108.39 o 
  -4  11   4      111.42      103.66     63.50 o 
  -3  11   4     1480.19     1602.76    101.82 o 
  -2  11   4      255.14      258.32     69.04 o 
  -1  11   4     2877.85     2747.81     92.58 o 
   0  11   4     2608.08     2419.65     86.60 o 
   1  11   4     3834.79     3577.93    126.28 o 
   2  11   4     4632.09     4504.66    158.56 o 
   3  11   4     1920.29     1899.71     67.83 o 
   4  11   4     3080.15     3032.55     88.11 o 
   5  11   4     2004.06     1900.54     70.70 o 
   6  11   4     4654.88     4626.56    105.44 o 
   7  11   4     1981.99     2019.90    102.72 o 
   8  11   4     2878.99     2859.32     84.20 o 
   9  11   4     1108.98     1151.17     80.53 o 
  10  11   4     2470.79     2342.75    115.59 o 
  11  11   4       99.74      113.33     57.28 o 
  12  11   4     2427.62     2358.39    136.17 o 
  -6  12   4     2463.22     2485.53    124.05 o 
  -5  12   4       77.77       -5.49     44.90 o 
  -4  12   4     2758.43     2984.44    166.50 o 
  -3  12   4       11.45       14.63     41.99 o 
  -2  12   4     2465.34     2476.23     94.71 o 
  -1  12   4      659.72      603.05     56.70 o 
   0  12   4     1516.55     1566.81     81.76 o 
   1  12   4      853.12      811.04     71.24 o 
   2  12   4     1945.64     1774.45     93.54 o 
   3  12   4     1939.84     1940.05     72.35 o 
   4  12   4     1349.87     1237.41     61.30 o 
   5  12   4     3168.71     3147.29    143.91 o 
   6  12   4     1745.68     1895.24     75.20 o 
   7  12   4     4133.34     4072.97    103.15 o 
   8  12   4      664.77      653.18     47.31 o 
   9  12   4     2989.88     3000.28     92.00 o 
  10  12   4      346.18      312.18     61.69 o 
  11  12   4     2397.13     2369.72    223.11 o 
  -5  13   4     2694.36     2778.55    110.34 o 
  -4  13   4       91.37       30.40     48.02 o 
  -3  13   4     2899.79     2882.76    108.88 o 
  -2  13   4      110.19      100.67     47.98 o 
  -1  13   4     3243.82     3371.50    123.54 o 
   0  13   4      287.17      209.14     50.31 o 
   1  13   4     3179.94     3141.18    108.37 o 
   2  13   4      629.87      595.20     92.56 o 
   3  13   4      963.33      962.00     78.57 o 
   4  13   4     1272.21     1280.43     71.40 o 
   5  13   4      409.30      472.64    139.83 o 
   6  13   4     1823.54     1828.24     77.24 o 
   7  13   4      656.38      644.60     68.23 o 
   8  13   4     2497.91     2361.72     83.03 o 
   9  13   4      528.90      570.33     49.82 o 
  10  13   4     2647.42     2581.25    139.52 o 
  -3  14   4      112.95       17.33     48.71 o 
  -2  14   4     2191.17     2211.51    100.38 o 
  -1  14   4      507.39      532.83     83.54 o 
   0  14   4     3391.16     3374.17    118.28 o 
   1  14   4      624.30      713.94     66.29 o 
   2  14   4     1874.91     1918.35     91.66 o 
   3  14   4      350.46      355.46     66.49 o 
   4  14   4     1750.64     1616.05    100.34 o 
   5  14   4     1542.76     1573.65     85.22 o 
   6  14   4      691.27      720.92     60.11 o 
   7  14   4     1255.65     1226.58     71.30 o 
   8  14   4      339.01      233.00     62.17 o 
  -1  15   4     2260.45     2327.79    104.92 o 
   0  15   4      662.23      589.23     66.74 o 
   1  15   4     2215.03     2042.55     99.19 o 
   2  15   4     1254.15     1224.13     80.47 o 
   3  15   4     1930.80     1849.57    149.78 o 
   4  15   4      827.84      702.34     81.11 o 
   5  15   4     1731.60     1887.19    110.03 o 
   6  15   4      683.03      576.40     95.20 o 
  -5 -11   5      276.70      234.92     56.81 o 
  -4 -11   5     1255.11     1164.25     79.04 o 
  -3 -11   5      242.08      253.17     66.63 o 
  -2 -11   5     1620.36     1876.01    215.28 o 
  -1 -11   5       29.23       -7.28     46.92 o 
   0 -11   5     1822.25     1773.56     96.58 o 
   1 -11   5        0.98       14.11     49.95 o 
   2 -11   5     1938.59     1992.83     99.82 o 
   3 -11   5       15.56      -22.76     54.93 o 
  -7 -10   5      850.21      834.38     74.99 o 
  -6 -10   5      437.62      405.29     55.09 o 
  -5 -10   5      647.45      580.30     55.94 o 
  -4 -10   5      296.61      341.48     46.63 o 
  -3 -10   5     1561.16     1638.02     85.56 o 
  -2 -10   5      352.52      447.40     69.90 o 
  -1 -10   5     2146.54     2310.13     92.39 o 
   0 -10   5        2.60        7.03     44.14 o 
   1 -10   5     1851.82     2182.94     95.92 o 
   2 -10   5       29.25      -39.77     46.60 o 
   3 -10   5     1969.18     1984.86    135.55 o 
   4 -10   5        4.07       41.06     60.27 o 
   5 -10   5     1541.63     1667.07    103.67 o 
  -8  -9   5      584.23      518.57     66.99 o 
  -7  -9   5     1316.36     1238.30     65.87 o 
  -6  -9   5     1539.78     1587.85     60.88 o 
  -5  -9   5      675.76      715.38     41.33 o 
  -4  -9   5     1480.50     1563.41     53.30 o 
  -3  -9   5     1193.97     1217.81     52.47 o 
  -2  -9   5     1179.87     1243.29    107.74 o 
  -1  -9   5      176.66      177.61     40.69 o 
   0  -9   5     1987.38     2058.20     79.62 o 
   1  -9   5       38.78       35.42     42.24 o 
   2  -9   5     2639.87     2791.89     97.69 o 
   3  -9   5        1.69      -40.25     40.25 o 
   4  -9   5     1637.62     1800.19     87.49 o 
   5  -9   5      169.82      206.77     55.03 o 
   6  -9   5     2132.42     2172.05    258.08 o 
   7  -9   5      201.24      173.18    137.80 o 
  -9  -8   5      863.91      859.10     74.23 o 
  -8  -8   5     1393.13     1325.89     82.37 o 
  -7  -8   5     1515.45     1258.20    111.10 o 
  -6  -8   5     1200.95     1240.70     53.42 o 
  -5  -8   5     2480.48     2558.89     73.21 o 
  -4  -8   5     1218.07     1304.67     59.41 o 
  -3  -8   5     1661.66     1672.59     80.33 o 
  -2  -8   5     1052.91     1147.27     68.41 o 
  -1  -8   5     2077.57     2169.39     97.39 o 
   0  -8   5       48.64       49.19     34.54 o 
   1  -8   5     2139.06     2270.36     80.99 o 
   2  -8   5       32.47       60.35     36.82 o 
   3  -8   5     2141.05     2334.83     88.64 o 
   4  -8   5        4.45       13.31     47.96 o 
   5  -8   5     1830.40     2153.77    113.85 o 
   6  -8   5       98.85       36.95     57.01 o 
   7  -8   5     2047.12     2129.62    125.91 o 
   8  -8   5      273.23      389.74     84.31 o 
 -10  -7   5      467.23      402.32     63.24 o 
  -9  -7   5     1257.10     1277.19     82.38 o 
  -8  -7   5     1260.38     1173.82     77.16 o 
  -7  -7   5      966.32      925.51     67.42 o 
  -6  -7   5     1942.11     1935.78     69.81 o 
  -5  -7   5      915.81     1037.15     41.87 o 
  -4  -7   5     3273.25     3234.99     75.57 o 
  -3  -7   5     1165.92     1185.12     46.29 o 
  -2  -7   5     3855.65     3946.67     79.57 o 
  -1  -7   5      741.72      776.02     41.94 o 
   0  -7   5     3170.65     3224.01     91.12 o 
   1  -7   5      323.42      314.16     39.83 o 
   2  -7   5     4342.20     4276.92    143.13 o 
   3  -7   5       33.77       63.59     81.39 o 
   4  -7   5     1300.44     1322.28     84.76 o 
   5  -7   5        7.65      -43.51     43.51 o 
   6  -7   5     1405.85     1620.23    138.74 o 
   7  -7   5      179.53      236.60     65.79 o 
   8  -7   5     1738.88     1809.55     92.81 o 
   9  -7   5      182.36      211.08     54.18 o 
 -10  -6   5     1703.41     1788.52     93.67 o 
  -9  -6   5      212.58      222.70     51.72 o 
  -8  -6   5     1487.29     1599.40     82.52 o 
  -7  -6   5     1051.09     1016.71     66.51 o 
  -6  -6   5     1695.24     1703.84     63.09 o 
  -5  -6   5     3729.74     3842.32     80.47 o 
  -4  -6   5      488.80      531.91     29.59 o 
  -3  -6   5     4101.88     4317.66     75.97 o 
  -2  -6   5      851.82      920.13     30.36 o 
  -1  -6   5     6963.55     6927.99    114.97 o 
   0  -6   5       31.84       21.55     27.46 o 
   1  -6   5     4811.81     5001.78    153.71 o 
   2  -6   5      923.87      907.57     74.22 o 
   3  -6   5     4960.37     5307.59    165.18 o 
   4  -6   5       21.25       28.33     47.86 o 
   5  -6   5     2207.40     2133.32    105.01 o 
   6  -6   5      157.85      142.32     55.37 o 
   7  -6   5     2036.71     2003.40    213.81 o 
   8  -6   5       20.75       -1.55     41.05 o 
   9  -6   5     1228.69     1312.21     81.77 o 
  10  -6   5      383.75      207.32     73.38 o 
 -11  -5   5     1665.59     1598.18    142.95 o 
 -10  -5   5      193.29      145.26     49.02 o 
  -9  -5   5     2439.21     2459.33     99.47 o 
  -8  -5   5     1312.50     1296.72    114.11 o 
  -7  -5   5     1856.73     2009.31     67.72 o 
  -6  -5   5     1275.86     1295.65     45.78 o 
  -5  -5   5     1057.01     1101.31     41.27 o 
  -4  -5   5     2821.83     2788.23     62.77 o 
  -3  -5   5     3000.48     3063.41     79.81 o 
  -2  -5   5     4802.02     4931.54     72.85 o 
  -1  -5   5      972.34      995.26     31.58 o 
   0  -5   5     6210.48     6318.39    119.60 o 
   1  -5   5       68.03      115.61     36.07 o 
   2  -5   5    10149.22    10218.13    263.68 o 
   3  -5   5        2.61      -13.79     23.04 o 
   4  -5   5     5046.58     4999.99    177.48 o 
   5  -5   5      106.97      191.44     49.38 o 
   6  -5   5     3735.77     3690.52    143.67 o 
   7  -5   5        2.68       18.15     38.96 o 
   8  -5   5     3981.54     4070.39    126.45 o 
   9  -5   5       51.14       53.08     45.54 o 
  10  -5   5     1218.22     1346.91    103.18 o 
  11  -5   5      258.85      184.28     67.05 o 
 -11  -4   5      411.73      445.53     60.21 o 
 -10  -4   5     2382.90     2247.02     97.69 o 
  -9  -4   5     1161.37     1224.04    106.31 o 
  -8  -4   5     3338.31     3355.89    128.61 o 
  -7  -4   5      668.30      715.81     44.69 o 
  -6  -4   5     3985.17     4110.04     80.80 o 
  -5  -4   5     3000.31     2983.30     74.82 o 
  -4  -4   5     1669.27     1778.69     46.95 o 
  -3  -4   5     2800.37     2785.02     58.91 o 
  -2  -4   5     2091.83     2098.00     39.53 o 
  -1  -4   5     4175.73     4199.11     68.58 o 
   0  -4   5      127.40      101.46     21.03 o 
   1  -4   5     8094.29     8277.55    181.97 o 
   2  -4   5      339.94      339.21     52.29 o 
   3  -4   5     6138.07     6234.68    163.07 o 
   4  -4   5       42.97       16.62     24.88 o 
   5  -4   5     8473.21     8405.05    183.66 o 
   6  -4   5      937.40      957.18     54.01 o 
   7  -4   5     3722.99     3614.59    110.46 o 
   8  -4   5      136.21      178.31     41.57 o 
   9  -4   5     1986.69     2005.85     87.01 o 
  10  -4   5      214.56      206.82     47.42 o 
  11  -4   5     1763.86     1819.83     90.74 o 
  12  -4   5      446.41      356.63     76.26 o 
 -11  -3   5     1590.40     1618.39     95.19 o 
 -10  -3   5     1596.54     1751.15     86.59 o 
  -9  -3   5     2312.02     2244.53    106.80 o 
  -8  -3   5     2552.39     2702.11     93.89 o 
  -7  -3   5     4194.58     4157.83     96.93 o 
  -6  -3   5     3107.51     3111.95    117.35 o 
  -5  -3   5     3538.13     3655.97     82.90 o 
  -4  -3   5     2769.71     2835.52     58.77 o 
  -3  -3   5     5299.22     5529.38     92.85 o 
  -2  -3   5     3227.42     3135.65     54.88 o 
  -1  -3   5     2985.00     3173.30     60.22 o 
   0  -3   5     8033.57     8347.27    129.10 o 
   1  -3   5      867.60      928.99     41.36 o 
   2  -3   5     7677.72     7292.86    225.61 o 
   3  -3   5      385.66      486.95     34.26 o 
   4  -3   5     7212.80     6896.06    151.80 o 
   5  -3   5      224.81      258.20     38.30 o 
   6  -3   5     4112.82     4019.06     92.20 o 
   7  -3   5        3.89       13.54     25.37 o 
   8  -3   5     6613.83     6747.30    145.11 o 
   9  -3   5      334.77      362.85     38.77 o 
  10  -3   5     2804.46     2692.80     98.81 o 
  11  -3   5      169.70      127.22     45.99 o 
  12  -3   5     1709.45     1868.99     92.54 o 
 -12  -2   5     1553.75     1573.25     90.11 o 
 -11  -2   5       87.58       66.32     46.08 o 
 -10  -2   5     2232.64     2245.22     93.20 o 
  -9  -2   5     1038.24     1010.54     64.23 o 
  -8  -2   5     3030.22     3059.81     98.33 o 
  -7  -2   5     3710.82     3718.59     89.38 o 
  -6  -2   5      880.34      965.17     59.10 o 
  -5  -2   5     7224.03     7249.28    134.40 o 
  -4  -2   5     3030.42     3115.38     60.26 o 
  -3  -2   5     9746.52    10095.92    151.04 o 
  -2  -2   5     3439.41     3582.53     63.77 o 
  -1  -2   5     4905.13     4943.84     81.67 o 
   0  -2   5     4411.80     4750.57     78.85 o 
   1  -2   5    11719.87    11801.60    307.50 o 
   2  -2   5     1117.25      950.55     53.30 o 
   3  -2   5     4777.90     4462.48    105.75 o 
   4  -2   5      278.27      281.36     34.57 o 
   5  -2   5     5373.02     4989.81    135.62 o 
   6  -2   5      580.89      705.79     38.15 o 
   7  -2   5     6093.15     5789.48    119.51 o 
   8  -2   5      945.11      997.82     41.86 o 
   9  -2   5     3479.74     3444.94     78.00 o 
  10  -2   5      491.48      485.74     41.04 o 
  11  -2   5     2149.47     2095.43    120.56 o 
  12  -2   5      523.75      485.42     60.16 o 
  13  -2   5     1766.86     1613.79    115.74 o 
 -12  -1   5       15.84      -15.29     45.30 o 
 -11  -1   5     3223.26     3063.30    111.29 o 
 -10  -1   5      458.92      496.02     54.15 o 
  -9  -1   5     2330.81     2262.71     86.82 o 
  -8  -1   5      787.99      816.98     54.98 o 
  -7  -1   5     4324.07     4228.76     96.17 o 
  -6  -1   5     3007.63     3067.62     75.13 o 
  -5  -1   5     3262.16     3241.05     98.18 o 
  -4  -1   5     5244.89     5312.69    101.76 o 
  -3  -1   5     2555.58     2640.25     59.92 o 
  -2  -1   5    10565.46    10876.24    176.71 o 
  -1  -1   5     2512.62     2468.00     47.13 o 
   0  -1   5     9358.08     9538.17    140.73 o 
   1  -1   5     1818.41     1709.58     41.19 o 
   2  -1   5     8583.92     8284.92    210.51 o 
   3  -1   5     4183.27     4365.03    103.63 o 
   4  -1   5    12863.62    12559.41    357.00 o 
   5  -1   5      232.51      256.25     25.11 o 
   6  -1   5     4563.37     4290.82     92.03 o 
   7  -1   5      122.61      146.57     26.80 o 
   8  -1   5     2509.19     2528.48     62.17 o 
   9  -1   5        5.56      -17.70     20.14 o 
  10  -1   5     2068.49     2091.20     61.31 o 
  11  -1   5      601.35      608.54     41.94 o 
  12  -1   5      951.44     1000.11     64.89 o 
  13  -1   5      376.09      383.79     58.00 o 
 -12   0   5     2991.87     2688.71    151.59 o 
 -11   0   5       33.35       -2.82     41.33 o 
 -10   0   5     2801.50     2724.44     98.78 o 
  -9   0   5      223.71      311.87     44.88 o 
  -8   0   5     5972.92     5964.49    146.06 o 
  -7   0   5     2783.61     2837.05     75.05 o 
  -6   0   5     4757.91     4744.46     99.50 o 
  -5   0   5     5201.43     5284.58    104.01 o 
  -4   0   5     2219.34     2249.71     56.06 o 
  -3   0   5     5872.04     6002.58    107.90 o 
  -2   0   5     4745.69     4916.34     89.29 o 
  -1   0   5    11674.14    12362.54    228.82 o 
   0   0   5     1220.31     1211.86     38.85 o 
   1   0   5    21358.32    21971.66    305.00 o 
   2   0   5     1359.94     1240.02     71.06 o 
   3   0   5    15745.56    15850.37    257.06 o 
   4   0   5      652.53      739.92     31.54 o 
   5   0   5    11615.92    11723.17    200.68 o 
   6   0   5       52.92       13.80     20.59 o 
   7   0   5    10480.32    10650.18    197.49 o 
   8   0   5      101.95      110.63     24.45 o 
   9   0   5     6671.94     6634.56    109.01 o 
  10   0   5      576.13      592.30     36.84 o 
  11   0   5     1629.07     1701.36     58.41 o 
  12   0   5      319.29      252.16     46.80 o 
  13   0   5     1045.03     1008.76     90.52 o 
 -12   1   5      131.97      110.22     90.67 o 
 -11   1   5     3819.62     3509.32    166.52 o 
 -10   1   5      356.89      380.23     73.47 o 
  -9   1   5     4485.02     4349.12    166.28 o 
  -8   1   5      252.81      322.09     40.47 o 
  -7   1   5     6625.76     6864.90    133.83 o 
  -6   1   5      665.66      729.67     38.88 o 
  -5   1   5     4295.21     4404.96     90.74 o 
  -4   1   5     1765.40     1780.49     49.39 o 
  -3   1   5     3849.40     3904.76     77.53 o 
  -2   1   5     5507.69     5882.19    122.51 o 
  -1   1   5      347.89      279.44     21.51 o 
   0   1   5     7900.71     7733.69    104.22 o 
   1   1   5     1336.62     1179.17     48.39 o 
   2   1   5    10615.64    10201.26    417.91 o 
   3   1   5     1981.02     1851.81    103.25 o 
   4   1   5     8621.28     7791.43    298.01 o 
   5   1   5      288.73      305.03     21.30 o 
   6   1   5    11315.59    11791.22    181.98 o 
   7   1   5       41.94       44.80     27.86 o 
   8   1   5     3582.76     3650.85    125.40 o 
   9   1   5        2.76       -4.05     20.34 o 
  10   1   5     4980.15     4995.71     91.92 o 
  11   1   5      186.11      215.00     32.26 o 
  12   1   5     2156.76     2206.54     68.31 o 
  13   1   5      317.38      285.39     44.35 o 
  14   1   5     1029.05      978.86     72.46 o 
 -12   2   5     1915.04     1666.03    129.25 o 
 -11   2   5      141.37      102.07     67.94 o 
 -10   2   5     2709.49     2642.59    369.20 o 
  -9   2   5     1867.34     1940.62    135.79 o 
  -8   2   5     4699.24     4587.38    143.64 o 
  -7   2   5      834.18     1004.25     53.08 o 
  -6   2   5    12353.88    12485.87    212.62 o 
  -5   2   5     5262.57     5474.07    122.32 o 
  -4   2   5     7567.30     7758.31    156.81 o 
  -3   2   5     4939.91     5120.05    142.22 o 
  -2   2   5     9542.66    10235.43    243.43 o 
   0   2   5     7393.51     6975.48    335.66 o 
   1   2   5     4983.37     4731.32    109.68 o 
   2   2   5     1531.70     1485.21     54.50 o 
   3   2   5     7059.18     6931.60    143.26 o 
   4   2   5      169.43      151.20     14.63 o 
   5   2   5    13643.59    13446.93    314.14 o 
   6   2   5      290.71      293.47     20.87 o 
   7   2   5    10295.91    10140.34    145.45 o 
   8   2   5       62.47       51.76     23.13 o 
   9   2   5     9735.45     9738.99    147.37 o 
  10   2   5       17.28       -3.91     23.35 o 
  11   2   5     4871.12     4872.28    136.48 o 
  12   2   5      181.71      198.93     34.50 o 
  13   2   5     1339.53     1337.68     66.99 o 
  14   2   5      150.81       59.38     49.01 o 
 -11   3   5     1564.37     1321.60    115.80 o 
 -10   3   5      243.37      291.92     75.85 o 
  -9   3   5     2123.67     2122.37    141.90 o 
  -8   3   5     1010.09     1049.30    103.53 o 
  -7   3   5     2970.58     2868.51    202.42 o 
  -6   3   5     5067.17     5179.12     83.10 o 
  -5   3   5     3209.22     3170.23     60.98 o 
  -4   3   5     3695.97     3422.16    120.82 o 
  -3   3   5     6846.98     6976.03    143.25 o 
  -2   3   5     6706.37     7115.11    139.05 o 
  -1   3   5     3575.98     3493.29     80.04 o 
   0   3   5    14094.83    13995.02    305.38 o 
   1   3   5     5664.56     5771.88    113.85 o 
   2   3   5     3429.20     3103.42     58.67 o 
   3   3   5      493.43      453.98     34.39 o 
   4   3   5     3931.50     3741.19     58.95 o 
   5   3   5       35.28       27.56     16.56 o 
   6   3   5     4465.75     4198.24     69.79 o 
   7   3   5        8.85       -4.68     21.53 o 
   8   3   5     4553.17     4681.95     95.99 o 
   9   3   5      325.03      361.16     29.40 o 
  10   3   5     5231.92     5370.65     97.48 o 
  11   3   5      294.53      242.99     34.23 o 
  12   3   5     3975.42     4033.37    102.24 o 
  13   3   5      501.75      435.10     48.84 o 
  14   3   5     2922.60     2826.65    111.06 o 
 -11   4   5       13.66       33.43     69.59 o 
 -10   4   5     2792.68     2532.87    409.90 o 
  -9   4   5      294.73      345.10    117.23 o 
  -8   4   5     2659.63     2667.27    203.26 o 
  -7   4   5      435.20      500.19     45.62 o 
  -6   4   5     5408.75     5523.94    112.57 o 
  -5   4   5     1659.69     1639.83     85.46 o 
  -4   4   5     8049.21     8029.27    124.69 o 
  -3   4   5     5695.74     5852.99     93.92 o 
  -2   4   5     2367.60     2305.02     57.27 o 
  -1   4   5     9437.42     9371.96    173.95 o 
   0   4   5     4100.01     4127.84     86.39 o 
   1   4   5     5665.47     5258.88     90.25 o 
   2   4   5     5051.55     4969.52    137.10 o 
   3   4   5    10667.11    10528.90    152.13 o 
   4   4   5     3571.97     3664.43     57.29 o 
   5   4   5     9014.09     8877.23    114.14 o 
   6   4   5     2037.46     2137.58     41.15 o 
   7   4   5     3484.96     3569.27     65.25 o 
   8   4   5       68.63       89.77     21.29 o 
   9   4   5     2132.48     2196.34     55.11 o 
  10   4   5        6.45      -22.47     22.47 o 
  11   4   5     2819.54     2816.13     74.78 o 
  12   4   5      603.57      638.32     44.81 o 
  13   4   5     1700.51     1814.60    126.03 o 
  14   4   5      417.06      288.80     65.44 o 
 -11   5   5     2939.36     2517.50    170.79 o 
 -10   5   5       47.83       56.39     67.76 o 
  -9   5   5     2712.56     2421.45    136.56 o 
  -8   5   5       86.98       63.68     46.55 o 
  -7   5   5     3642.58     3693.47    127.67 o 
  -6   5   5     1590.64     1651.89     53.99 o 
  -5   5   5     2493.41     2554.45     57.54 o 
  -4   5   5     3006.84     3019.05     60.77 o 
  -3   5   5     1286.29     1292.73     36.13 o 
  -2   5   5     4046.33     4036.79     77.04 o 
  -1   5   5    11561.84    11806.67    216.39 o 
   0   5   5    22762.43    23123.56    506.00 o 
   1   5   5     2201.97     2157.07     42.05 o 
   3   5   5     1453.15     1436.18     56.20 o 
   4   5   5    14727.54    14735.03    209.04 o 
   5   5   5       44.47       44.25     14.44 o 
   6   5   5     5342.87     5457.58     84.01 o 
   7   5   5      522.22      614.39     35.74 o 
   8   5   5     5058.30     5247.09     98.07 o 
   9   5   5       98.36      106.95     25.97 o 
  10   5   5     5142.35     5033.77    101.17 o 
  11   5   5      208.03      173.44     35.30 o 
  12   5   5     1852.48     1915.91     83.86 o 
  13   5   5       93.33       23.44     42.98 o 
  14   5   5     1416.37     1458.65    109.85 o 
 -10   6   5     2785.67     2814.77    155.76 o 
  -9   6   5       10.01      -17.88     43.16 o 
  -8   6   5     4080.29     3936.02    144.32 o 
  -7   6   5      311.87      397.60     55.65 o 
  -6   6   5     4620.84     4724.36    125.57 o 
  -5   6   5      121.18      122.40     26.36 o 
  -4   6   5     4030.58     4032.45     77.05 o 
  -3   6   5      836.54      875.99     35.34 o 
  -2   6   5     1347.79     1266.81     39.87 o 
  -1   6   5     3930.95     3747.21    105.94 o 
   0   6   5     2439.59     2289.32     60.29 o 
   1   6   5     4254.97     4097.70     67.77 o 
   3   6   5     9084.63     8726.82    143.09 o 
   4   6   5      751.00      785.68     23.36 o 
   5   6   5    15575.32    15621.12    188.52 o 
   6   6   5      673.65      741.69     27.90 o 
   7   6   5     9774.31    10208.93    144.56 o 
   8   6   5       10.81       26.36     19.63 o 
   9   6   5     3569.70     3659.04     71.78 o 
  10   6   5        0.24       10.32     25.79 o 
  11   6   5     2864.29     3069.12    103.51 o 
  12   6   5        4.22       17.67     40.36 o 
  13   6   5     1706.67     1744.10    106.81 o 
  14   6   5      363.15      252.03     60.90 o 
 -10   7   5      414.57      349.79     83.82 o 
  -9   7   5     2488.65     2567.10    155.61 o 
  -8   7   5      776.14      819.95     98.89 o 
  -7   7   5     3933.54     3726.28    118.45 o 
  -6   7   5      597.77      666.61     42.92 o 
  -5   7   5     7481.90     7513.81    143.54 o 
  -4   7   5     2393.62     2446.08     63.13 o 
  -3   7   5     4019.37     3971.26     83.37 o 
  -2   7   5      355.99      355.57     27.10 o 
  -1   7   5     5879.64     5849.50    122.74 o 
   0   7   5     2530.76     2317.85     53.91 o 
   1   7   5     2684.37     2585.70     48.13 o 
   3   7   5      663.08      599.22     54.11 o 
   4   7   5     7972.26     7781.89    117.99 o 
   5   7   5      331.80      324.95     19.69 o 
   6   7   5    10624.58    10853.27    139.59 o 
   7   7   5       86.05       72.54     19.57 o 
   8   7   5     5926.15     6235.20    101.39 o 
   9   7   5       85.25       89.12     28.33 o 
  10   7   5     7037.28     7377.28    216.93 o 
  11   7   5        0.77        3.77     59.43 o 
  12   7   5     3037.68     3128.40    111.86 o 
  13   7   5       75.76      -18.01     47.33 o 
  14   7   5     1326.03     1306.81     83.40 o 
  -9   8   5      101.35      171.80     67.89 o 
  -8   8   5     2655.75     2651.40    127.49 o 
  -7   8   5     1125.69     1256.74     76.24 o 
  -6   8   5     3437.80     3258.34     87.05 o 
  -5   8   5     2039.24     2013.78     66.30 o 
  -4   8   5     3664.78     3692.77     97.94 o 
  -3   8   5     1934.70     1941.59     67.12 o 
  -2   8   5     2129.46     2015.73     56.56 o 
  -1   8   5     3237.47     3367.59     72.03 o 
   0   8   5     4870.75     4523.94    150.65 o 
   1   8   5     2173.46     2078.39     50.70 o 
   2   8   5     3905.88     3641.32     99.06 o 
   3   8   5     2335.56     2129.55     69.59 o 
   4   8   5      944.34      928.58     38.13 o 
   5   8   5     6888.37     6489.72    100.06 o 
   6   8   5      580.26      556.19     29.89 o 
   7   8   5     3371.76     3528.90     69.60 o 
   8   8   5        6.34      -23.68     23.68 o 
   9   8   5     6225.24     6538.47    121.86 o 
  10   8   5      669.08      657.33     47.44 o 
  11   8   5     4429.92     4391.66    166.89 o 
  12   8   5       16.87       41.05     48.04 o 
  13   8   5     3493.88     3326.90    181.54 o 
  -9   9   5     1514.13     1478.41    121.45 o 
  -8   9   5      138.20      107.88     52.97 o 
  -7   9   5     1752.86     1880.17     93.02 o 
  -6   9   5      722.30      733.53     50.10 o 
  -5   9   5     3638.72     3463.29    101.35 o 
  -4   9   5     1759.61     1659.12     68.60 o 
  -3   9   5     3144.50     2986.10     89.14 o 
  -2   9   5     5161.96     5273.59    105.94 o 
  -1   9   5     2637.37     2531.03     70.22 o 
   0   9   5     4425.53     4370.16    107.25 o 
   1   9   5     4961.61     4549.54    105.94 o 
   2   9   5     2436.15     2526.82     79.37 o 
   3   9   5     1831.79     1740.50     50.23 o 
   4   9   5     3684.97     3473.99     76.97 o 
   5   9   5     2109.84     2095.90     60.22 o 
   6   9   5     4513.67     4333.21     85.65 o 
   7   9   5      121.09      171.29     25.73 o 
   8   9   5     2487.53     2570.95     78.97 o 
   9   9   5        3.65        8.21     32.44 o 
  10   9   5     3482.90     3632.07     97.86 o 
  11   9   5       56.82        9.20     46.14 o 
  12   9   5     2503.82     2416.41    107.45 o 
  13   9   5      328.42      203.90     63.27 o 
  -8  10   5     1685.34     1769.47    111.32 o 
  -7  10   5       47.82       18.29     49.87 o 
  -6  10   5     2350.14     2286.28     80.15 o 
  -5  10   5     1088.26     1182.51     97.42 o 
  -4  10   5     2243.62     2181.64     82.21 o 
  -3  10   5     1447.66     1489.79     78.55 o 
  -2  10   5     1822.80     1887.74     74.68 o 
  -1  10   5     4888.84     4647.40    154.62 o 
   0  10   5     2879.24     2776.17     78.14 o 
   1  10   5     4394.60     4241.87    103.25 o 
   2  10   5     2129.54     2005.52     54.13 o 
   3  10   5     4477.23     4289.65     89.19 o 
   4  10   5     2289.62     2290.32     62.44 o 
   5  10   5     6214.75     6087.42    118.91 o 
   6  10   5     1374.00     1389.60     49.41 o 
   7  10   5     3272.20     3256.90     70.59 o 
   8  10   5      862.07      921.32     62.11 o 
   9  10   5     3858.76     3977.84    124.82 o 
  10  10   5       16.59      -10.60     34.95 o 
  11  10   5     2403.24     2191.89    102.25 o 
  12  10   5      131.63       47.55     53.40 o 
  -7  11   5     2186.17     2111.16    108.12 o 
  -6  11   5       25.33       18.92     39.63 o 
  -5  11   5     3275.15     3222.54    106.61 o 
  -4  11   5      127.71      100.82     41.83 o 
  -3  11   5     1630.24     1627.47     75.23 o 
  -2  11   5     1313.42     1325.54     68.66 o 
  -1  11   5     2226.87     2232.10    110.93 o 
   0  11   5     2608.70     2678.51    107.48 o 
   1  11   5     1414.17     1449.37     81.11 o 
   2  11   5     3990.95     3849.73    100.77 o 
   3  11   5      489.39      551.23     35.97 o 
   4  11   5     5731.89     5575.85    111.83 o 
   5  11   5     2179.37     1979.67     62.39 o 
   6  11   5     6934.91     6781.20    133.90 o 
   7  11   5      603.08      635.78     41.74 o 
   8  11   5     2877.77     2802.33    123.09 o 
   9  11   5      534.87      551.73     53.54 o 
  10  11   5     3083.57     3107.83     95.74 o 
  11  11   5       67.88       38.70     55.88 o 
  12  11   5     2509.01     2171.66    128.45 o 
  -6  12   5     3135.83     3209.16    102.91 o 
  -5  12   5      117.95       94.04     50.59 o 
  -4  12   5     2655.94     2647.46    100.87 o 
  -3  12   5      106.53       87.48     43.79 o 
  -2  12   5     2418.70     2263.01     90.85 o 
  -1  12   5     1006.69     1006.34    131.67 o 
   0  12   5     1721.49     1791.41     83.40 o 
   1  12   5     1597.92     1606.63     89.73 o 
   2  12   5     1183.50     1226.87     80.49 o 
   3  12   5     1874.09     1799.22     69.04 o 
   4  12   5      751.61      744.11     51.10 o 
   5  12   5     3405.18     3520.40    100.93 o 
   6  12   5      801.78      865.17     56.04 o 
   7  12   5     4721.87     4596.98    121.90 o 
   8  12   5      390.91      341.89     45.31 o 
   9  12   5     3566.54     3440.85     98.61 o 
  10  12   5      118.54      138.72     48.57 o 
  11  12   5     3727.78     3736.61    231.52 o 
  -5  13   5     2664.96     2788.19    110.05 o 
  -4  13   5      484.14      487.67     61.58 o 
  -3  13   5     2388.18     2375.27     98.33 o 
  -2  13   5      494.86      549.86     59.91 o 
  -1  13   5     2830.07     2701.17    147.67 o 
   0  13   5      617.97      554.75     57.74 o 
   1  13   5     3493.63     3389.04    111.81 o 
   2  13   5     1196.94     1176.30    127.57 o 
   3  13   5      740.07      732.75     72.61 o 
   4  13   5     1484.73     1561.22     69.26 o 
   5  13   5      377.69      358.42     58.44 o 
   6  13   5     2100.90     2132.55    121.76 o 
   7  13   5      218.33      199.79     44.69 o 
   8  13   5     2170.31     2005.40    141.20 o 
   9  13   5       46.82       31.27     40.63 o 
  10  13   5     2839.87     2726.48    149.13 o 
  -3  14   5      686.27      775.85     70.64 o 
  -2  14   5     2121.78     2254.70    143.39 o 
  -1  14   5     1175.78     1163.22     77.29 o 
   0  14   5     2594.31     2479.54    101.83 o 
   1  14   5      927.36      933.65     70.66 o 
   2  14   5     1782.46     1639.28    100.16 o 
   3  14   5      923.23      873.79     82.13 o 
   4  14   5     1451.63     1399.21     95.10 o 
   5  14   5     1609.76     1775.92     77.31 o 
   6  14   5      813.35      828.72     59.85 o 
   7  14   5     1257.01     1227.26     70.59 o 
   8  14   5      128.12      112.55     46.89 o 
   9  14   5     1475.31     1495.49     81.06 o 
  -1  15   5     1358.88     1439.41     87.48 o 
   0  15   5     1220.17     1174.21    104.72 o 
   1  15   5     1717.35     1761.64     93.42 o 
   2  15   5     1211.29     1173.63     78.75 o 
   3  15   5     1578.44     1330.42    113.02 o 
   4  15   5     2336.28     2327.03    121.18 o 
   5  15   5     1000.84      806.76     84.37 o 
   6  15   5     1270.12     1234.79     87.26 o 
   7  15   5      733.39      750.09     63.54 o 
  -2 -11   6     1115.23     1174.36    245.85 o 
  -1 -11   6       26.38      -62.47     62.47 o 
   0 -11   6     1366.16     1438.07    113.57 o 
  -5 -10   6     1098.84     1243.58    102.47 o 
  -4 -10   6      110.65       99.17     62.20 o 
  -3 -10   6     1687.44     1787.99     91.59 o 
  -2 -10   6        5.89      -17.22     56.41 o 
  -1 -10   6     1328.62     1259.04    100.79 o 
   0 -10   6      123.29      101.22     50.88 o 
   1 -10   6     1473.27     1622.02    104.95 o 
   2 -10   6        6.95      -72.37     75.27 o 
   3 -10   6     1395.05     1604.95    116.81 o 
   4 -10   6      182.43      119.34    127.14 o 
  -7  -9   6      720.35      722.46     71.98 o 
  -6  -9   6     1332.32     1296.93     67.79 o 
  -5  -9   6      429.60      436.71     41.98 o 
  -4  -9   6     1490.04     1479.68     73.20 o 
  -3  -9   6      307.26      259.31     42.28 o 
  -2  -9   6     2087.68     2150.08     88.12 o 
  -1  -9   6        2.41      -36.29     45.88 o 
   0  -9   6     1322.98     1390.78     72.09 o 
   1  -9   6       11.68       -6.91     39.32 o 
   2  -9   6     1667.23     1666.84     81.40 o 
   3  -9   6      150.58      124.98     62.98 o 
   4  -9   6     1367.41     1586.86     86.46 o 
   5  -9   6      459.04      508.48     67.16 o 
   6  -9   6     1086.34     1043.06    101.31 o 
  -8  -8   6      360.78      349.38     49.06 o 
  -7  -8   6     2029.27     1955.29     80.30 o 
  -6  -8   6      187.23      160.34     35.20 o 
  -5  -8   6     2363.64     2413.32     94.05 o 
  -4  -8   6      780.57      779.44     57.90 o 
  -3  -8   6     2506.90     2558.58     91.08 o 
  -2  -8   6      301.19      314.23     45.09 o 
  -1  -8   6     2522.42     2600.30     76.13 o 
   0  -8   6       28.64       -8.65     35.07 o 
   1  -8   6     2156.37     2328.97    126.31 o 
   2  -8   6       16.07      -36.21     36.21 o 
   3  -8   6     1047.14     1184.90    135.46 o 
   4  -8   6       95.33      139.64    105.22 o 
   5  -8   6     1558.33     1731.43    108.29 o 
   6  -8   6      662.64      710.57    176.69 o 
   7  -8   6     1403.51     1688.89    116.63 o 
   8  -8   6      327.16      298.48     79.88 o 
  -9  -7   6      405.63      320.46     60.28 o 
  -8  -7   6      743.00      790.25     82.80 o 
  -7  -7   6      431.39      483.02     76.67 o 
  -6  -7   6     2022.96     2111.49     84.51 o 
  -5  -7   6      379.53      390.51     36.81 o 
  -4  -7   6     2583.86     2538.31     68.18 o 
  -3  -7   6      198.12      219.32     30.76 o 
  -2  -7   6     3158.42     3365.51    121.49 o 
  -1  -7   6        2.53      -21.32     27.71 o 
   0  -7   6     3636.06     3919.95    106.17 o 
   1  -7   6       33.53        4.68     34.25 o 
   2  -7   6     3543.17     3550.38    291.82 o 
   3  -7   6        3.73      -38.35     38.35 o 
   4  -7   6     1741.31     1896.19    104.37 o 
   5  -7   6      123.28      162.86     57.33 o 
   6  -7   6      899.39      895.74     89.32 o 
   7  -7   6      258.10      336.37    107.96 o 
   8  -7   6      495.69      592.21     86.61 o 
   9  -7   6      137.18      128.65     69.81 o 
 -10  -6   6      762.36      681.10     92.25 o 
  -9  -6   6      773.40      725.80     71.97 o 
  -8  -6   6      796.78      647.46     62.49 o 
  -7  -6   6     1953.95     1999.03     89.09 o 
  -6  -6   6      478.28      496.62     44.13 o 
  -5  -6   6     2807.82     2872.06     87.60 o 
  -4  -6   6      117.11      123.90     26.96 o 
  -3  -6   6     4169.14     4187.70     83.45 o 
  -2  -6   6      355.47      361.43     29.82 o 
  -1  -6   6     6269.07     6418.47    125.67 o 
   0  -6   6       11.82      -21.47     21.47 o 
   1  -6   6     4371.94     4246.43    242.06 o 
   2  -6   6       10.21      -23.86     39.80 o 
   3  -6   6     4461.52     4601.13    158.98 o 
   4  -6   6       86.24        3.70     43.90 o 
   5  -6   6     2122.10     2040.02    182.18 o 
   6  -6   6      200.60      237.55     62.26 o 
   7  -6   6     3065.06     2993.90    141.85 o 
   8  -6   6      290.43      201.01     65.75 o 
   9  -6   6     1170.22     1127.17    162.36 o 
  10  -6   6      431.34      484.98     81.77 o 
 -10  -5   6      409.45      348.07     56.95 o 
  -9  -5   6     1816.68     1764.84     88.50 o 
  -8  -5   6     1606.86     1622.31     81.71 o 
  -7  -5   6      453.58      419.10     42.23 o 
  -6  -5   6     1266.59     1281.74     82.29 o 
  -5  -5   6      669.11      759.11     44.46 o 
  -4  -5   6     2108.35     2252.38     52.47 o 
  -3  -5   6      393.44      424.69     27.29 o 
  -2  -5   6     4749.59     4900.95     90.93 o 
  -1  -5   6       10.14       -2.07     17.66 o 
   0  -5   6     4872.80     5019.73    103.43 o 
   1  -5   6        0.96      -36.28     37.95 o 
   2  -5   6     6901.74     6957.21    341.16 o 
   3  -5   6      132.86      165.63     43.31 o 
   4  -5   6     2857.07     2951.12     87.46 o 
   5  -5   6      729.78      743.42     72.06 o 
   6  -5   6     3211.81     3081.92    220.13 o 
   7  -5   6      494.13      471.00     53.85 o 
   8  -5   6     1536.67     1596.50     81.43 o 
   9  -5   6      188.30      177.26     64.54 o 
  10  -5   6      534.10      581.73     81.81 o 
  11  -5   6      483.07      441.77     78.39 o 
 -10  -4   6     1008.88      997.33     73.64 o 
  -9  -4   6     1776.28     1848.06     96.85 o 
  -8  -4   6     2134.49     2218.07     89.93 o 
  -7  -4   6     1948.78     1847.14     66.23 o 
  -6  -4   6     4572.59     4761.22    106.79 o 
  -5  -4   6     4497.24     4454.69     99.23 o 
  -4  -4   6     1155.07     1244.76     63.95 o 
  -3  -4   6     2946.69     3101.92     71.82 o 
  -2  -4   6     2169.35     2199.16     47.93 o 
  -1  -4   6     3300.80     3411.02     60.32 o 
   0  -4   6       41.04       45.49     21.65 o 
   1  -4   6     4104.80     4219.97    105.34 o 
   2  -4   6      105.04       66.34     43.86 o 
   3  -4   6     8073.92     8111.25    177.86 o 
   4  -4   6       37.40       23.31     41.22 o 
   5  -4   6     6413.11     6198.51    183.95 o 
   6  -4   6      665.04      708.40     82.88 o 
   7  -4   6     4300.88     4032.77    156.75 o 
   8  -4   6       66.57       60.61     39.36 o 
   9  -4   6     2647.07     2662.56    136.89 o 
  10  -4   6      519.85      611.33     85.61 o 
  11  -4   6      847.58      823.60     89.63 o 
 -11  -3   6      698.69      740.72     68.44 o 
 -10  -3   6      886.72      864.69     68.53 o 
  -9  -3   6     1470.73     1540.41     79.97 o 
  -8  -3   6     3473.01     3531.37    131.72 o 
  -7  -3   6     1251.52     1252.86     54.85 o 
  -6  -3   6     3503.47     3582.51    125.45 o 
  -5  -3   6      336.30      384.45     33.46 o 
  -4  -3   6     3772.40     3995.62    100.92 o 
  -3  -3   6     2908.56     3030.92     62.39 o 
  -2  -3   6     7169.74     7542.47    110.44 o 
  -1  -3   6      819.56      853.46     35.56 o 
   0  -3   6     7535.92     7865.73    124.95 o 
   1  -3   6      155.66      121.36     38.15 o 
   2  -3   6     5697.22     5489.26    158.66 o 
   3  -3   6        7.47       10.21     24.01 o 
   4  -3   6     3184.15     3020.04     86.99 o 
   5  -3   6      923.58      966.84     51.69 o 
   6  -3   6     3572.43     3700.03     88.21 o 
   7  -3   6      434.59      479.73     52.89 o 
   8  -3   6     4438.39     4484.40    137.62 o 
   9  -3   6     1765.53     1692.19     63.48 o 
  10  -3   6     1641.64     1609.85     65.35 o 
  11  -3   6      880.73      848.23     88.20 o 
  12  -3   6     1728.58     1768.16    179.23 o 
 -11  -2   6      247.73      169.71     51.36 o 
 -10  -2   6     1509.75     1622.07     83.87 o 
  -9  -2   6     1565.87     1570.58     78.95 o 
  -8  -2   6     1377.37     1409.58     61.10 o 
  -7  -2   6     1381.21     1556.88     58.95 o 
  -6  -2   6     3151.41     3279.83     81.84 o 
  -5  -2   6     4503.53     4627.25     98.51 o 
  -4  -2   6     1906.35     2040.94     67.99 o 
  -3  -2   6     6753.21     7113.65    129.25 o 
  -2  -2   6      433.48      459.19     23.95 o 
  -1  -2   6     4777.00     4813.08     82.33 o 
   0  -2   6     1460.62     1474.08     37.62 o 
   1  -2   6     7019.07     7042.73    147.43 o 
   2  -2   6     1301.16     1301.09     77.17 o 
   3  -2   6     3749.87     3584.10     94.03 o 
   4  -2   6      850.65      935.84     49.12 o 
   5  -2   6     6382.43     5865.27    188.00 o 
   6  -2   6      142.95      158.00     26.67 o 
   7  -2   6     2713.88     2674.39     72.65 o 
   8  -2   6      225.39      231.86     34.02 o 
   9  -2   6     1469.26     1434.49     51.32 o 
  10  -2   6      295.39      308.06     34.75 o 
  11  -2   6     1778.30     1710.26     81.41 o 
  12  -2   6     1120.42     1065.14    196.52 o 
 -11  -1   6     1823.30     1826.91     90.49 o 
 -10  -1   6      663.72      771.87     77.76 o 
  -9  -1   6     1516.87     1567.24     77.13 o 
  -8  -1   6     1260.53     1307.08     57.68 o 
  -7  -1   6     1920.04     1781.65     61.32 o 
  -6  -1   6     4634.62     4663.70    101.12 o 
  -5  -1   6      663.19      655.36     39.02 o 
  -4  -1   6     7776.35     7847.79    141.10 o 
  -3  -1   6     2770.69     2882.48     66.02 o 
  -2  -1   6    10027.39    10438.10    203.15 o 
  -1  -1   6     2015.97     2160.89     45.86 o 
   0  -1   6    13827.66    14607.58    211.22 o 
   1  -1   6       15.09       -6.21     14.93 o 
   2  -1   6     9199.83     8828.82    227.36 o 
   3  -1   6      456.89      513.77     46.59 o 
   4  -1   6     8752.26     8459.77    179.60 o 
   5  -1   6      328.78      392.11     28.91 o 
   6  -1   6     4021.18     3978.44    138.41 o 
   7  -1   6       18.26       46.46     24.32 o 
   8  -1   6     6336.44     6227.95    112.03 o 
   9  -1   6      409.93      467.87     36.88 o 
  10  -1   6     1740.67     1729.53     67.34 o 
  11  -1   6      679.98      648.29     49.44 o 
  12  -1   6      945.05     1017.15     68.95 o 
  13  -1   6      506.85      424.65     79.73 o 
 -11   0   6      131.70      113.15     65.98 o 
 -10   0   6     2655.43     2726.32    103.77 o 
  -9   0   6      404.11      403.32     48.91 o 
  -8   0   6     4025.15     4235.36    145.23 o 
  -7   0   6     1573.39     1638.99     59.47 o 
  -6   0   6     1935.97     2007.53     61.07 o 
  -5   0   6      463.19      555.20     34.70 o 
  -4   0   6     2264.02     2272.64     59.14 o 
  -3   0   6     5636.19     5836.42    107.90 o 
  -2   0   6      239.61      211.08     24.42 o 
  -1   0   6     7855.82     7997.50    136.62 o 
   0   0   6      136.61      125.37     14.86 o 
   1   0   6     9980.82    10238.52    196.52 o 
   2   0   6        6.73      -15.40     24.52 o 
   3   0   6     8617.19     8574.47    178.22 o 
   4   0   6      177.67      240.02     21.86 o 
   5   0   6     8579.37     8413.32    151.25 o 
   6   0   6       39.21       21.11     20.44 o 
   7   0   6     5258.66     5490.81     99.35 o 
   8   0   6      130.88      104.22     22.00 o 
   9   0   6     1798.88     1698.66     54.44 o 
  10   0   6      537.00      556.22     38.69 o 
  11   0   6     1429.05     1443.01     63.10 o 
  12   0   6      616.64      602.25     50.13 o 
  13   0   6     1003.35     1014.63     72.13 o 
 -11   1   6     2283.69     2138.77    136.18 o 
 -10   1   6     1288.27     1290.06    104.92 o 
  -9   1   6     1974.56     1820.29     80.10 o 
  -8   1   6     1436.38     1529.73     60.66 o 
  -7   1   6     7263.50     7287.64    143.95 o 
  -6   1   6     1952.97     1875.24     58.39 o 
  -5   1   6     5492.16     5467.78    108.07 o 
  -4   1   6     2655.46     2706.40     74.38 o 
  -3   1   6     5238.28     5465.47    120.94 o 
  -2   1   6     5644.92     5812.00    122.82 o 
  -1   1   6     3565.30     3835.54     85.52 o 
   0   1   6     8200.66     8364.09    113.60 o 
   1   1   6       40.16       28.84     10.67 o 
   2   1   6    10279.25     9748.57    866.82 o 
   3   1   6      373.67      376.43     32.63 o 
   4   1   6    12852.65    13276.59    264.31 o 
   5   1   6      610.12      628.60     32.22 o 
   6   1   6     9428.77     9416.89    148.51 o 
   7   1   6      230.33      301.82     22.78 o 
   8   1   6     5752.05     5848.05     96.09 o 
   9   1   6       20.78       44.18     21.75 o 
  10   1   6     4653.46     4514.64     95.65 o 
  11   1   6      579.91      618.21     42.13 o 
  12   1   6     1459.68     1551.88     67.79 o 
  13   1   6      193.32      244.96     52.18 o 
 -11   2   6      376.16      322.15     86.45 o 
 -10   2   6     1153.87     1098.18    107.11 o 
  -9   2   6     1069.48      936.03     88.05 o 
  -8   2   6     2874.66     3006.94    152.22 o 
  -7   2   6     2372.07     2446.47     70.63 o 
  -6   2   6     2228.36     2317.54    106.28 o 
  -5   2   6     3983.00     4209.64     89.78 o 
  -4   2   6     1986.73     2110.31     84.82 o 
  -3   2   6     3468.17     3630.82    183.86 o 
  -2   2   6     6697.65     6615.98    262.55 o 
  -1   2   6     8339.66     8738.84    207.04 o 
   0   2   6     2075.94     2076.32     51.55 o 
   1   2   6    10526.00    10312.93    166.23 o 
   2   2   6      412.42      395.45     33.98 o 
   3   2   6     3511.66     3199.98     80.86 o 
   4   2   6       31.69       24.41     22.35 o 
   5   2   6     5179.15     4842.57    180.08 o 
   6   2   6      180.67      198.48     30.85 o 
   7   2   6     7118.49     6992.03    107.53 o 
   8   2   6      557.25      587.67     41.02 o 
   9   2   6     6449.73     6489.23    107.39 o 
  10   2   6     1906.71     1912.46     60.66 o 
  11   2   6     3572.35     3624.28     87.17 o 
  12   2   6      364.83      408.62     45.54 o 
  13   2   6     1923.07     1803.79     89.32 o 
  14   2   6      584.80      583.18     65.56 o 
 -11   3   6     1635.88     1418.94    119.43 o 
 -10   3   6      779.68      710.49     90.18 o 
  -9   3   6      973.43      809.86     89.20 o 
  -8   3   6     1513.66     1456.84    172.48 o 
  -7   3   6     3301.09     3188.34    103.01 o 
  -6   3   6     2316.93     2374.83     65.46 o 
  -5   3   6     2743.85     2611.05    103.61 o 
  -4   3   6     4651.69     4655.45    143.41 o 
  -3   3   6     5006.38     5062.57    134.49 o 
  -2   3   6     7370.50     7448.46    149.00 o 
  -1   3   6     5582.93     5702.99     99.09 o 
   0   3   6     5569.44     5515.80     97.38 o 
   1   3   6     3931.59     4031.44     66.32 o 
   2   3   6     7894.90     7266.54    226.67 o 
   3   3   6      147.01      148.42     26.84 o 
   4   3   6    10371.73     9707.47    163.18 o 
   5   3   6       20.33       30.09     15.03 o 
   6   3   6     7636.99     7297.72    133.78 o 
   7   3   6      331.66      362.76     24.28 o 
   8   3   6     1768.67     1777.74     46.47 o 
   9   3   6      296.42      302.12     28.08 o 
  10   3   6     3955.86     3801.40     77.57 o 
  11   3   6      581.06      618.55     43.26 o 
  12   3   6     2155.31     2062.63     77.05 o 
  13   3   6     1031.69      986.14     61.43 o 
  14   3   6     1792.53     1967.48    173.49 o 
 -11   4   6       25.33      -38.21     65.27 o 
 -10   4   6     1773.12     1594.77    124.48 o 
  -9   4   6      888.75      961.12    148.44 o 
  -8   4   6     1502.62     1581.45    107.57 o 
  -7   4   6     1045.78     1136.09     67.71 o 
  -6   4   6     2276.04     2288.42     66.46 o 
  -5   4   6     4879.73     4864.30     95.55 o 
  -4   4   6     2038.77     2013.17     46.57 o 
  -3   4   6     6296.34     6572.91    103.91 o 
  -2   4   6     1248.64     1174.98     31.55 o 
  -1   4   6    13002.57    13389.76    212.36 o 
   0   4   6     2687.09     2788.61     66.72 o 
   1   4   6    12917.69    12811.63    202.23 o 
   2   4   6     1763.28     1739.68     37.48 o 
   3   4   6     9950.65     9866.65    145.09 o 
   4   4   6      147.68      149.40     14.88 o 
   5   4   6     7091.38     6878.02    109.54 o 
   6   4   6      551.56      609.99     25.55 o 
   7   4   6     5709.44     5781.19    107.12 o 
   8   4   6      157.27      173.38     22.51 o 
   9   4   6     3787.96     3850.94     75.17 o 
  10   4   6      875.62      962.25     41.49 o 
  11   4   6     2191.99     2286.50     70.00 o 
  12   4   6      756.70      758.64     53.91 o 
  13   4   6     1251.51     1187.92     68.23 o 
  14   4   6      535.39      419.60     98.26 o 
 -10   5   6      177.62      138.52     71.66 o 
  -9   5   6     3132.42     2897.07    150.11 o 
  -8   5   6      444.86      335.24     71.41 o 
  -7   5   6     2996.77     2874.39    111.03 o 
  -6   5   6     1101.56     1258.87     72.78 o 
  -5   5   6     1746.07     1808.61     52.17 o 
  -4   5   6     1248.24     1292.66     38.93 o 
  -3   5   6     1217.24     1166.83     35.20 o 
  -2   5   6     5497.66     5319.28     88.26 o 
  -1   5   6     2426.83     2310.45    101.01 o 
   0   5   6    14932.10    14501.02    262.31 o 
   1   5   6      931.27      877.01     30.13 o 
   2   5   6    13662.26    13206.40    189.08 o 
   3   5   6      308.69      299.80     20.12 o 
   4   5   6    19015.74    18752.89    260.92 o 
   5   5   6       96.64      102.47     15.87 o 
   6   5   6     7763.20     7648.49    111.71 o 
   7   5   6        8.15        8.85     17.26 o 
   8   5   6     4146.97     4231.86     82.59 o 
   9   5   6      230.77      272.90     36.98 o 
  10   5   6     3930.19     4003.46     86.79 o 
  11   5   6      349.98      309.36     35.62 o 
  12   5   6     1643.91     1669.78     77.15 o 
  13   5   6      573.57      594.92     70.22 o 
  14   5   6     1191.35      991.01    118.08 o 
 -10   6   6     2111.14     1807.50    218.44 o 
  -9   6   6      532.76      341.40    146.96 o 
  -8   6   6     3824.18     3454.20    223.93 o 
  -7   6   6      736.83      773.40     67.99 o 
  -6   6   6     4284.60     4285.07    149.28 o 
  -5   6   6     1189.93     1260.79     43.55 o 
  -4   6   6     3278.72     3320.71     68.49 o 
  -3   6   6     3475.31     3455.65     67.91 o 
  -2   6   6     3230.60     3149.76     67.56 o 
  -1   6   6     6530.37     6507.64    132.36 o 
   0   6   6      907.74      881.31     38.49 o 
   1   6   6     3537.15     3256.24     59.03 o 
   2   6   6      467.80      482.95     20.40 o 
   3   6   6    11004.96    10478.11    152.77 o 
   4   6   6       26.95        9.83     16.61 o 
   5   6   6    13290.69    13039.43    173.60 o 
   6   6   6        5.22        1.40     16.06 o 
   7   6   6    10611.91    10904.82    152.84 o 
   8   6   6      189.99      245.14     24.83 o 
   9   6   6     6436.80     6698.93    108.65 o 
  10   6   6      207.48      177.43     30.73 o 
  11   6   6     3472.62     3462.19     83.53 o 
  12   6   6      160.89      141.38     43.76 o 
  13   6   6     1019.06      829.73     81.24 o 
  14   6   6      263.70      198.92     65.27 o 
 -10   7   6      360.61      333.73     84.97 o 
  -9   7   6     1785.88     1787.61    185.55 o 
  -8   7   6     1390.29     1411.53     94.06 o 
  -7   7   6     3095.02     3146.98    128.63 o 
  -6   7   6     2296.09     2469.72     90.61 o 
  -5   7   6     4285.08     4279.51     85.88 o 
  -4   7   6     2010.20     1978.76     53.26 o 
  -3   7   6     2726.31     2589.87     63.69 o 
  -2   7   6     1447.78     1426.44     45.36 o 
  -1   7   6     7492.71     7288.42    149.11 o 
   0   7   6     8273.80     8075.14    159.93 o 
   1   7   6     1411.24     1315.73     33.81 o 
   2   7   6     4478.07     4046.28     68.00 o 
   3   7   6      172.68      166.68     17.94 o 
   4   7   6     9364.31     9035.76    151.41 o 
   5   7   6       30.51       26.90     16.90 o 
   6   7   6    10414.84    10333.18    133.90 o 
   7   7   6        1.52       -2.75     18.22 o 
   8   7   6     6245.88     6354.49    102.44 o 
   9   7   6      344.87      335.43     34.36 o 
  10   7   6     7329.75     7510.57    122.19 o 
  11   7   6      421.66      432.82     45.58 o 
  12   7   6     3719.08     3876.30    144.71 o 
  13   7   6      358.26      304.72     81.60 o 
  14   7   6     1452.57     1414.28    138.11 o 
  -9   8   6      429.79      333.99    117.66 o 
  -8   8   6     1978.00     2062.36    115.48 o 
  -7   8   6     1229.74     1229.46    102.47 o 
  -6   8   6     2730.21     2813.34     99.08 o 
  -5   8   6     3067.68     3080.85     81.65 o 
  -4   8   6     2641.70     2699.13     65.95 o 
  -3   8   6     4540.39     4625.75     96.51 o 
  -2   8   6     3235.58     3205.32     74.35 o 
  -1   8   6     4580.44     4664.10    107.37 o 
   0   8   6     2830.50     2814.38     55.21 o 
   1   8   6     5100.44     4976.51     82.51 o 
   2   8   6     1617.70     1555.42     43.01 o 
   3   8   6     4308.22     4273.74     94.35 o 
   4   8   6     1047.85     1041.87     36.33 o 
   5   8   6     6781.95     6652.96    107.92 o 
   6   8   6      105.72      101.36     18.60 o 
   7   8   6     3986.78     4010.75     72.84 o 
   8   8   6      328.48      360.71     27.97 o 
   9   8   6     4976.76     5057.89    116.48 o 
  10   8   6      839.23      900.20     47.25 o 
  11   8   6     4157.63     4279.20    128.52 o 
  12   8   6      394.25      360.22     57.45 o 
  13   8   6     2359.46     2439.28    317.54 o 
  -8   9   6      312.66      311.63     71.73 o 
  -7   9   6     1414.54     1406.67    243.96 o 
  -6   9   6      933.28      956.00     68.73 o 
  -5   9   6     2175.26     2039.15     70.43 o 
  -4   9   6     2965.24     2881.81     89.40 o 
  -3   9   6     1679.91     1645.71     55.74 o 
  -2   9   6     4175.94     4182.22     80.98 o 
  -1   9   6     3201.46     3136.33     72.35 o 
   0   9   6     9118.19     9206.54    159.73 o 
   1   9   6     3538.64     3362.08     73.63 o 
   2   9   6     6274.47     6183.00     99.91 o 
   3   9   6      719.33      755.70     67.38 o 
   4   9   6     5990.81     5970.33    121.13 o 
   5   9   6     1183.78     1308.05     49.63 o 
   6   9   6     5019.95     4913.13     85.66 o 
   7   9   6      335.62      342.68     29.92 o 
   8   9   6     2804.56     2910.66     72.52 o 
   9   9   6      316.53      297.79     35.37 o 
  10   9   6     3835.71     3906.21     91.31 o 
  11   9   6      164.35      151.21     49.06 o 
  12   9   6     2238.90     2282.71    100.99 o 
  13   9   6      505.42      469.06     70.30 o 
  -8  10   6     1978.55     2038.45    124.63 o 
  -7  10   6      236.36      300.09     70.76 o 
  -6  10   6     1976.01     1916.88     93.30 o 
  -5  10   6      969.56      922.75     56.25 o 
  -4  10   6     1853.11     1804.59     74.84 o 
  -3  10   6     2575.74     2327.43     82.59 o 
  -2  10   6      903.52     1005.29     58.11 o 
  -1  10   6     5663.05     5466.90    111.80 o 
   0  10   6     2610.30     2440.78     62.19 o 
   1  10   6     5839.16     5799.47    156.02 o 
   2  10   6     1064.92     1026.86     41.33 o 
   3  10   6     7251.10     7154.83    130.74 o 
   4  10   6      496.24      534.85     46.91 o 
   5  10   6     8622.02     8592.55    224.36 o 
   6  10   6      498.95      429.05     37.30 o 
   7  10   6     3361.43     3371.24     91.37 o 
   8  10   6      165.45      151.91     30.60 o 
   9  10   6     4785.62     5019.49    116.88 o 
  10  10   6        9.36       -2.73     40.54 o 
  11  10   6     2145.96     2159.96     98.43 o 
  12  10   6      118.46       59.54     51.68 o 
  13  10   6     1147.48     1013.55     86.03 o 
  -7  11   6     1948.35     2023.69    125.94 o 
  -6  11   6      220.35      172.36     54.80 o 
  -5  11   6     2787.20     2642.08     96.54 o 
  -4  11   6      306.17      341.82     49.88 o 
  -3  11   6     2311.16     2296.03     86.82 o 
  -2  11   6     1091.87     1094.89     63.40 o 
  -1  11   6     1559.66     1611.04     72.28 o 
   0  11   6     3209.79     3273.35    149.49 o 
   1  11   6      884.67      932.52     76.96 o 
   2  11   6     5252.24     5120.10    123.24 o 
   3  11   6      211.58      171.60     29.04 o 
   4  11   6     7507.86     7203.09    135.86 o 
   5  11   6      662.67      660.70     41.65 o 
   6  11   6     7227.01     7093.81    138.18 o 
   7  11   6       73.35       31.23     31.71 o 
   8  11   6     4270.18     4378.09     88.95 o 
   9  11   6       98.42       30.21     36.84 o 
  10  11   6     3724.82     3747.24    130.74 o 
  11  11   6       25.61        3.25     57.22 o 
  12  11   6     1551.25     1228.14    125.46 o 
  -6  12   6     2727.54     2836.57    117.73 o 
  -5  12   6      556.81      522.69     60.08 o 
  -4  12   6     2367.00     2442.92     96.33 o 
  -3  12   6      394.32      376.01     52.04 o 
  -2  12   6     2975.30     2783.75     98.41 o 
  -1  12   6     1666.39     1703.05     77.97 o 
   0  12   6     2112.94     2152.94     86.40 o 
   1  12   6     1164.94     1471.10     86.47 o 
   2  12   6      599.76      534.15     99.10 o 
   3  12   6     2787.49     2658.51    136.84 o 
   4  12   6      318.71      297.58     34.29 o 
   5  12   6     4966.77     4854.03    106.84 o 
   6  12   6       67.62       64.80     32.77 o 
   7  12   6     3233.62     3206.05     87.31 o 
   8  12   6        6.50        1.11     34.85 o 
   9  12   6     4278.60     4191.59    109.37 o 
  10  12   6       13.31       78.26     63.12 o 
  11  12   6     3743.65     3562.37    155.92 o 
  -5  13   6     1622.50     1456.12    101.77 o 
  -4  13   6      989.18     1042.32     73.99 o 
  -3  13   6     1487.85     1418.69     84.21 o 
  -2  13   6     1019.41     1124.71     72.88 o 
  -1  13   6     2385.47     2389.93     95.71 o 
   0  13   6     1443.11     1541.77     79.69 o 
   1  13   6     3174.98     2964.77    126.72 o 
   2  13   6     2492.12     2680.42    117.48 o 
   3  13   6      799.82      876.08     76.93 o 
   4  13   6     1462.58     1480.14    108.59 o 
   5  13   6      539.21      530.50     51.00 o 
   6  13   6     2831.03     2823.46     94.76 o 
   7  13   6        5.91      -36.96     36.96 o 
   8  13   6     1895.38     1905.26     83.59 o 
   9  13   6       19.34      -41.96     41.96 o 
  10  13   6     3007.92     2735.38    200.10 o 
  -3  14   6      676.74      545.42     64.04 o 
  -2  14   6     1661.36     1616.61     87.23 o 
  -1  14   6     1751.51     1766.44     89.64 o 
   0  14   6     1600.52     1740.53     88.43 o 
   1  14   6     1857.21     2026.19     93.19 o 
   2  14   6      864.35      860.06    123.56 o 
   3  14   6     1178.32     1145.44    159.62 o 
   4  14   6      686.88      620.57     76.75 o 
   5  14   6     2097.02     2157.76    132.97 o 
   6  14   6      446.34      412.70     64.77 o 
   7  14   6     1663.98     1767.95     81.51 o 
   8  14   6        3.09      -32.92     55.76 o 
   9  14   6     1467.96     1456.78    106.61 o 
  -1  15   6      781.52      752.50     71.07 o 
   0  15   6     1122.08     1047.00     77.35 o 
   1  15   6     1615.36     1536.86     88.06 o 
   2  15   6     2315.31     2267.41    101.02 o 
   3  15   6      985.30     1064.76     91.63 o 
   4  15   6     3422.21     3514.96    145.51 o 
   5  15   6      615.10      591.26     79.47 o 
   6  15   6     1358.34     1286.30     72.42 o 
   7  15   6      425.85      317.54     52.64 o 
  -3 -10   7      688.80      566.27     83.32 o 
  -2 -10   7       87.95      146.33     66.20 o 
  -1 -10   7     1147.53     1341.30    221.40 o 
   0 -10   7      127.70      -22.35     92.78 o 
   1 -10   7      933.02     1044.27    102.47 o 
   2 -10   7       95.20      113.55     74.64 o 
  -5  -9   7       68.22       46.65     39.07 o 
  -4  -9   7     1947.97     1866.70     86.66 o 
  -3  -9   7       37.44       66.46     44.20 o 
  -2  -9   7     1936.29     2022.72    186.52 o 
  -1  -9   7       26.87       83.26     54.44 o 
   0  -9   7     1353.37     1411.25     95.80 o 
   1  -9   7      106.13       30.36     43.72 o 
   2  -9   7     1348.16     1343.06    103.99 o 
   3  -9   7      448.99      472.33     62.99 o 
   4  -9   7      422.32      435.80     63.82 o 
   5  -9   7      608.41      682.65     75.18 o 
  -7  -8   7     1529.92     1552.92     75.39 o 
  -6  -8   7      222.27      207.25     43.57 o 
  -5  -8   7     1693.31     1704.04     64.00 o 
  -4  -8   7       98.73       98.29     52.28 o 
  -3  -8   7     2197.40     2255.71    156.87 o 
  -2  -8   7        2.85      -28.68     37.82 o 
  -1  -8   7     1788.96     1688.61    135.79 o 
   0  -8   7       14.30      -37.15     37.15 o 
   1  -8   7     1489.24     1608.08     88.89 o 
   2  -8   7       42.16       23.22     58.05 o 
   3  -8   7     1096.15     1107.60     75.39 o 
   4  -8   7      221.91      324.11     68.21 o 
   5  -8   7     1124.18     1160.96    130.31 o 
   6  -8   7      406.88      501.58     82.45 o 
   7  -8   7      409.98      450.53     84.40 o 
  -8  -7   7     1264.06     1308.22     82.96 o 
  -7  -7   7      282.80      359.63     46.23 o 
  -6  -7   7     3421.33     3473.83     99.69 o 
  -5  -7   7       24.44       30.85     34.99 o 
  -4  -7   7     2587.24     2474.33    198.64 o 
  -3  -7   7       84.06       67.12     36.86 o 
  -2  -7   7     3290.48     3556.36    122.58 o 
  -1  -7   7       29.14        6.06     34.86 o 
   0  -7   7     3287.39     3316.48    201.73 o 
   1  -7   7       12.06       25.01     37.37 o 
   2  -7   7     3172.17     3326.90    193.77 o 
   3  -7   7      217.88      139.09     56.31 o 
   4  -7   7     1818.90     1788.76    104.89 o 
   5  -7   7      633.67      693.71     81.29 o 
   6  -7   7      937.89      959.44     94.60 o 
   7  -7   7      192.76      305.35    144.01 o 
   8  -7   7     1076.23      986.87    100.21 o 
  -9  -6   7      694.63      734.49    131.27 o 
  -8  -6   7      446.93      464.19     61.36 o 
  -7  -6   7     1263.06     1262.69     78.70 o 
  -6  -6   7       26.16        5.80     36.89 o 
  -5  -6   7     1450.37     1513.95     63.44 o 
  -4  -6   7       40.27       24.78     30.64 o 
  -3  -6   7     2856.31     2725.33     91.25 o 
  -2  -6   7      166.50      175.61     42.97 o 
  -1  -6   7     4526.43     4697.40    117.23 o 
   0  -6   7      281.69      254.12     30.12 o 
   1  -6   7     4052.37     4092.37    141.11 o 
   2  -6   7      241.81      365.25     71.48 o 
   3  -6   7     1991.45     1931.58    100.11 o 
   4  -6   7      130.51      103.53     53.90 o 
   5  -6   7     1446.22     1577.84    101.56 o 
   6  -6   7      459.37      356.70     70.75 o 
   7  -6   7      971.99      901.47    108.17 o 
   8  -6   7      505.00      427.62     76.46 o 
   9  -6   7      329.42      380.97     78.02 o 
  -9  -5   7      833.75      846.68    109.66 o 
  -8  -5   7     1840.30     1926.93     91.27 o 
  -7  -5   7     1349.55     1368.92     62.47 o 
  -6  -5   7     2371.46     2415.13     76.40 o 
  -5  -5   7      833.28      881.15     44.12 o 
  -4  -5   7     2992.52     2942.12     70.57 o 
  -3  -5   7       76.15       70.85     26.98 o 
  -2  -5   7     3614.86     3809.95     97.68 o 
  -1  -5   7       94.54       79.79     26.74 o 
   0  -5   7     2450.98     2607.94     70.15 o 
   1  -5   7        8.38      -24.92     36.68 o 
   2  -5   7     5766.06     5516.15    273.69 o 
   3  -5   7      717.99      776.82     50.11 o 
   4  -5   7     4264.11     4383.32    157.18 o 
   5  -5   7     1112.16     1163.30     89.78 o 
   6  -5   7     2404.88     2366.94    170.79 o 
   7  -5   7      624.27      695.64     81.64 o 
   8  -5   7     1289.25     1467.58    117.02 o 
   9  -5   7       84.72       71.55     59.85 o 
  10  -5   7      630.38      705.17     90.46 o 
 -10  -4   7      684.21      685.60     67.48 o 
  -9  -4   7     1492.76     1451.94     81.60 o 
  -8  -4   7      701.05      747.09     67.20 o 
  -7  -4   7     3628.33     3755.08     98.00 o 
  -6  -4   7      672.57      686.93     46.06 o 
  -5  -4   7     3829.38     3854.62     93.45 o 
  -4  -4   7      207.61      210.80     28.45 o 
  -3  -4   7     3413.14     3509.50     83.63 o 
  -2  -4   7      433.32      497.03     30.65 o 
  -1  -4   7     5546.08     5711.31    101.31 o 
   0  -4   7      186.91      264.78     29.99 o 
   1  -4   7     3459.32     3553.20    160.15 o 
   2  -4   7       59.37       -4.47     37.99 o 
   3  -4   7     3701.77     3554.48    100.12 o 
   4  -4   7      974.67      938.05     53.52 o 
   5  -4   7     2399.87     2414.91     89.91 o 
   6  -4   7     1310.19     1373.15    210.43 o 
   7  -4   7     3716.95     3677.54    113.29 o 
   8  -4   7     1139.29     1145.11     92.51 o 
   9  -4   7     1123.39     1160.59    251.13 o 
  10  -4   7     1590.49     1599.03    110.84 o 
  11  -4   7      381.17      310.17     72.79 o 
 -10  -3   7      826.09      839.18     69.49 o 
  -9  -3   7     1198.11     1266.78     76.25 o 
  -8  -3   7     3733.42     3728.80     99.37 o 
  -7  -3   7     1047.57     1094.63     55.01 o 
  -6  -3   7     2702.55     2842.70    128.80 o 
  -5  -3   7      656.98      714.02     42.97 o 
  -4  -3   7     3165.78     3194.22     78.91 o 
  -3  -3   7     1130.20     1131.75     46.28 o 
  -2  -3   7     4779.07     4928.42     89.31 o 
  -1  -3   7       96.19       91.91     25.38 o 
   0  -3   7     2573.50     2665.06     58.26 o 
   1  -3   7      102.15      109.23     27.97 o 
   2  -3   7     6342.65     6027.06    176.76 o 
   3  -3   7        6.78       -2.71     37.36 o 
   4  -3   7     4070.45     4008.33    109.32 o 
   5  -3   7      602.37      710.20     68.27 o 
   6  -3   7     2352.68     2307.62     67.43 o 
   7  -3   7      688.38      732.77     44.33 o 
   8  -3   7     1346.09     1404.71     69.55 o 
   9  -3   7      962.23      997.86     63.45 o 
  10  -3   7      732.92      698.88     58.57 o 
  11  -3   7     1103.84     1137.26     99.16 o 
 -10  -2   7      455.57      457.17     57.95 o 
  -9  -2   7     1635.42     1749.61    102.89 o 
  -8  -2   7     1078.74     1187.03     58.74 o 
  -7  -2   7     2278.99     2399.34     74.44 o 
  -6  -2   7     1172.38     1240.39     53.77 o 
  -5  -2   7     8789.78     8928.12    164.00 o 
  -4  -2   7       45.59       23.24     23.90 o 
  -3  -2   7     8340.88     8813.83    184.02 o 
  -2  -2   7      423.55      459.05     26.23 o 
  -1  -2   7     7461.17     7678.31    123.13 o 
   0  -2   7       25.57       35.38     24.12 o 
   1  -2   7     5665.23     5857.46    131.12 o 
   2  -2   7      185.20      220.38     42.20 o 
   3  -2   7     4076.86     4115.51    138.28 o 
   4  -2   7       34.56       27.32     27.77 o 
   5  -2   7     3899.85     3957.32    107.11 o 
   6  -2   7      823.07      898.34     43.36 o 
   7  -2   7     2754.51     2789.41     75.54 o 
   8  -2   7      732.49      720.05     45.05 o 
   9  -2   7     1816.69     1797.39     65.98 o 
  10  -2   7     1541.93     1678.16     66.86 o 
  11  -2   7      906.93      855.35     65.87 o 
  12  -2   7     1071.04     1060.79     98.88 o 
 -11  -1   7     1429.32     1387.04     83.31 o 
 -10  -1   7      479.75      428.21     56.43 o 
  -9  -1   7     1541.33     1710.40     81.80 o 
  -8  -1   7     1556.49     1550.30     64.31 o 
  -7  -1   7     1102.97     1260.18     55.97 o 
  -6  -1   7     2929.38     3048.51     79.86 o 
  -5  -1   7       87.31       79.87     28.67 o 
  -4  -1   7     3192.14     3086.08     75.90 o 
  -3  -1   7      110.35       77.69     26.49 o 
  -2  -1   7     7602.21     7655.63    137.94 o 
  -1  -1   7       42.28       60.52     17.32 o 
   0  -1   7    10457.06    10702.68    161.89 o 
   1  -1   7      212.67      281.69     32.40 o 
   2  -1   7     5710.65     5527.79    134.54 o 
   3  -1   7       48.49       94.40     33.51 o 
   4  -1   7     6118.64     6083.91    140.52 o 
   5  -1   7      515.33      575.78     32.48 o 
   6  -1   7     3038.68     3159.57     75.99 o 
   7  -1   7       63.74      101.13     26.16 o 
   8  -1   7     2718.98     2652.93     74.71 o 
   9  -1   7     1215.90     1276.03     48.82 o 
  10  -1   7      717.47      712.44     48.87 o 
  11  -1   7      996.27      994.52     58.18 o 
  12  -1   7      574.41      508.46     61.26 o 
 -11   0   7      708.31      590.33    101.63 o 
 -10   0   7     1528.24     1520.41     80.83 o 
  -9   0   7     1538.69     1518.29     77.27 o 
  -8   0   7     2516.14     2491.67     98.97 o 
  -7   0   7     1518.85     1525.25     58.85 o 
  -6   0   7     3216.19     3208.31     86.19 o 
  -5   0   7     4743.38     4892.25    103.03 o 
  -4   0   7     1585.70     1705.63     53.00 o 
  -3   0   7    10012.91    10480.98    210.14 o 
  -2   0   7       13.73       26.35     20.85 o 
  -1   0   7     3376.14     3328.74     69.76 o 
   0   0   7       47.89       22.89     14.28 o 
   1   0   7     7416.57     7446.41    117.75 o 
   2   0   7     1027.30     1138.73     41.49 o 
   3   0   7     8958.04     8907.02    230.36 o 
   4   0   7      352.76      374.04     35.50 o 
   5   0   7     6889.34     6818.93    127.26 o 
   6   0   7      950.89     1067.14     46.44 o 
   7   0   7     4514.82     4562.34    120.34 o 
   8   0   7      517.27      576.19     46.64 o 
   9   0   7     2225.23     2262.99     97.82 o 
  10   0   7      380.34      423.57     54.23 o 
  11   0   7     1195.43     1345.74     87.31 o 
  12   0   7     1185.29     1204.26     98.97 o 
  13   0   7      272.70      286.21     55.94 o 
 -11   1   7     1041.34      992.93     99.93 o 
 -10   1   7     1564.23     1611.66    136.00 o 
  -9   1   7     1272.73     1269.67     70.46 o 
  -8   1   7     2382.00     2202.13     91.91 o 
  -7   1   7     2875.87     2814.75     78.46 o 
  -6   1   7     3026.46     2844.13     75.59 o 
  -5   1   7     1431.06     1500.45     52.29 o 
  -4   1   7     3637.95     3542.35    108.74 o 
  -3   1   7     1125.46     1228.28     50.69 o 
  -2   1   7     8376.98     8311.84    183.69 o 
  -1   1   7      625.78      695.09     29.91 o 
   0   1   7     8967.95     9098.31    136.25 o 
   1   1   7      795.60      888.59     28.67 o 
   2   1   7     6606.07     6343.58    469.99 o 
   3   1   7      300.57      422.02     45.37 o 
   4   1   7     8567.27     8463.03    181.78 o 
   5   1   7     2037.30     2159.23     72.03 o 
   6   1   7     4547.97     4503.79     95.04 o 
   7   1   7      607.19      666.35     38.31 o 
   8   1   7     4798.94     4849.86     94.16 o 
   9   1   7     1767.88     1679.85     62.05 o 
  10   1   7     2809.14     2705.70     71.69 o 
  11   1   7     1459.31     1498.76     67.58 o 
  12   1   7     1621.36     1621.77     84.97 o 
  13   1   7      529.13      590.28     64.58 o 
 -11   2   7      554.84      455.18     84.83 o 
 -10   2   7      601.36      606.78     84.45 o 
  -9   2   7     1773.45     1743.43    112.70 o 
  -8   2   7     1860.54     1772.16     64.96 o 
  -7   2   7     3864.45     3781.24     92.07 o 
  -6   2   7     1627.25     1501.24    122.95 o 
  -5   2   7     2744.27     2949.20     89.98 o 
  -4   2   7     1841.27     1882.48     66.69 o 
  -3   2   7    10131.55    10367.38    257.86 o 
  -2   2   7     1606.57     1827.56     70.14 o 
  -1   2   7     7901.51     8047.45    194.92 o 
   0   2   7      200.94      188.92     17.25 o 
   1   2   7     6979.55     6720.38    134.84 o 
   2   2   7       53.43       42.85     24.72 o 
   3   2   7     6290.87     5811.56    130.20 o 
   4   2   7      440.30      421.26     40.56 o 
   5   2   7     4715.71     4541.50    130.37 o 
   6   2   7     2053.63     1980.37     70.50 o 
   7   2   7     3705.96     3772.27     88.03 o 
   8   2   7     1314.04     1251.79     46.25 o 
   9   2   7     3489.72     3470.97     78.89 o 
  10   2   7     1902.53     1910.25     60.36 o 
  11   2   7     2548.26     2563.52     77.55 o 
  12   2   7     1210.80     1294.53     67.51 o 
  13   2   7     1203.03     1167.82     77.98 o 
 -10   3   7     1251.71     1095.26    102.87 o 
  -9   3   7      425.33      291.18     68.58 o 
  -8   3   7     1592.70     1670.68     83.52 o 
  -7   3   7     1515.19     1558.07     77.07 o 
  -6   3   7     4505.98     4426.72    121.55 o 
  -5   3   7      201.77      230.60     35.24 o 
  -4   3   7     7529.79     7460.90    164.33 o 
  -3   3   7     1829.34     1831.95     77.03 o 
  -2   3   7     9249.54     9407.90    231.49 o 
  -1   3   7     1053.05     1084.28     41.22 o 
   0   3   7    10101.85     9961.48    145.93 o 
   1   3   7      136.95      170.31     15.87 o 
   2   3   7     8015.32     8108.43    200.16 o 
   3   3   7      387.44      423.89     32.62 o 
   4   3   7     8027.55     7715.61    164.95 o 
   5   3   7      628.04      689.79     42.59 o 
   6   3   7     5377.30     5253.22    140.35 o 
   7   3   7     1017.43     1046.55     40.13 o 
   8   3   7     2027.16     2055.31     56.89 o 
   9   3   7      850.64      845.90     42.14 o 
  10   3   7     2986.57     2873.09     74.72 o 
  11   3   7     1268.77     1314.96     64.50 o 
  12   3   7     1441.50     1459.79     73.10 o 
  13   3   7      837.57      890.50     86.01 o 
  14   3   7     1259.12     1017.77     78.73 o 
 -10   4   7     1170.50     1021.13    105.95 o 
  -9   4   7     1281.22     1155.54    105.53 o 
  -8   4   7     1683.70     1653.99    109.13 o 
  -7   4   7     2053.97     1977.84     85.19 o 
  -6   4   7      882.53      906.08     84.65 o 
  -5   4   7     3783.01     3765.01    106.95 o 
  -4   4   7      193.87      187.73     24.47 o 
  -3   4   7     8388.58     8494.67    145.66 o 
  -2   4   7      591.36      612.87     29.77 o 
  -1   4   7    11782.22    11764.71    190.38 o 
   0   4   7      126.52      109.13     18.86 o 
   1   4   7    12400.00    12248.63    175.74 o 
   2   4   7      360.16      424.09     23.90 o 
   3   4   7    11978.09    11568.20    235.36 o 
   4   4   7      229.15      270.50     18.65 o 
   5   4   7     9413.91     9349.92    143.21 o 
   6   4   7        7.94       16.15     17.94 o 
   7   4   7     3944.70     3983.04     79.66 o 
   8   4   7      821.64      838.34     39.57 o 
   9   4   7     2674.72     2572.41     67.04 o 
  10   4   7     1385.02     1422.66     55.30 o 
  11   4   7     1619.40     1626.62     60.00 o 
  12   4   7      996.75      952.67     61.30 o 
  13   4   7      721.43      699.29     67.68 o 
  14   4   7     1492.32     1386.15    139.06 o 
 -10   5   7     1311.48     1277.85    136.21 o 
  -9   5   7     2017.88     1853.63    136.21 o 
  -8   5   7      986.72      858.67     90.20 o 
  -7   5   7     3273.78     3264.53    165.77 o 
  -6   5   7     1998.61     1942.64     81.78 o 
  -5   5   7     1032.51     1055.67     50.36 o 
  -4   5   7     3843.60     3887.63    105.39 o 
  -3   5   7      203.84      196.94     20.66 o 
  -2   5   7     4754.78     4643.33     79.83 o 
  -1   5   7       51.01       12.44     18.51 o 
   0   5   7     9834.91     9605.46    208.78 o 
   1   5   7       14.31       16.74     16.86 o 
   2   5   7    12584.29    12424.54    181.54 o 
   3   5   7       16.45       42.07     21.50 o 
   4   5   7    14149.68    14671.06    278.12 o 
   5   5   7      107.60       88.15     18.16 o 
   6   5   7     9080.76     8970.88    126.24 o 
   7   5   7      908.18      933.01     35.25 o 
   8   5   7     3127.04     3300.67     65.49 o 
   9   5   7      405.90      393.52     34.04 o 
  10   5   7     3094.07     3169.82     79.24 o 
  11   5   7      587.50      674.34     67.48 o 
  12   5   7      984.62     1024.29     61.72 o 
  13   5   7      500.65      441.99     66.35 o 
  14   5   7      925.96     1059.33    126.51 o 
 -10   6   7     1695.81     1611.15    268.21 o 
  -9   6   7     1277.08     1002.22    104.63 o 
  -8   6   7     2580.84     2352.83    136.82 o 
  -7   6   7     1943.99     2301.25    176.69 o 
  -6   6   7     2948.47     2981.55     93.67 o 
  -5   6   7     3081.63     3129.56     76.77 o 
  -4   6   7     2755.56     2873.43     62.72 o 
  -3   6   7     4929.97     4734.72     85.25 o 
  -2   6   7     1437.94     1393.61     39.92 o 
  -1   6   7     8341.42     8174.76    174.64 o 
   0   6   7       42.54       47.28     17.01 o 
   1   6   7     3837.24     3568.02     80.95 o 
   2   6   7       20.89       26.93     15.47 o 
   3   6   7    10767.17    10761.10    177.28 o 
   4   6   7      643.47      708.27     29.77 o 
   5   6   7     9234.35     9245.54    171.04 o 
   6   6   7      206.90      213.94     20.67 o 
   7   6   7     9284.66     9350.30    134.45 o 
   8   6   7     1616.29     1564.97     43.84 o 
   9   6   7     6881.33     6971.22    138.75 o 
  10   6   7     1090.50     1096.11     54.24 o 
  11   6   7     2825.07     2895.24     85.50 o 
  12   6   7      327.71      324.68     43.70 o 
  13   6   7      871.23      895.20     83.00 o 
  14   6   7      597.79      479.90    104.16 o 
  -9   7   7     1468.41     1377.52    144.43 o 
  -8   7   7     2076.59     1918.76    182.18 o 
  -7   7   7     2182.24     2230.48    110.37 o 
  -6   7   7     2543.00     2820.68    216.55 o 
  -5   7   7     1782.43     1778.17     60.40 o 
  -4   7   7     5541.35     5622.41    101.97 o 
  -3   7   7     1328.58     1310.17     43.19 o 
  -2   7   7     4968.84     5067.34     99.26 o 
  -1   7   7     2942.86     2859.06     76.50 o 
   0   7   7     4246.12     4189.11     82.18 o 
   1   7   7      385.19      411.29     20.38 o 
   2   7   7     5193.37     4930.91     75.25 o 
   3   7   7       57.41       53.48     16.48 o 
   4   7   7     8472.94     8085.59    171.19 o 
   5   7   7      152.50      171.28     23.59 o 
   6   7   7     5864.66     5958.92    113.97 o 
   7   7   7      802.34      893.15     49.22 o 
   8   7   7     4477.28     4591.98     81.22 o 
   9   7   7      666.23      725.74     52.05 o 
  10   7   7     6043.66     6051.04    130.30 o 
  11   7   7     1098.45     1172.59     59.30 o 
  12   7   7     2579.03     2625.40     85.19 o 
  13   7   7      828.94      716.06    112.60 o 
  14   7   7     1170.46      920.58    125.25 o 
  -9   8   7      639.34      604.06    150.76 o 
  -8   8   7     1088.78     1152.95    155.19 o 
  -7   8   7     1754.05     1786.75    105.57 o 
  -6   8   7     2051.44     1953.60    105.00 o 
  -5   8   7     3888.62     3954.52     84.97 o 
  -4   8   7     1909.71     1915.44     55.74 o 
  -3   8   7     4847.73     4860.51    102.08 o 
  -2   8   7     2345.27     2340.51     62.44 o 
  -1   8   7     9612.29    10093.76    199.07 o 
   0   8   7      114.00      133.08     21.27 o 
   1   8   7     4196.19     4036.57     64.95 o 
   2   8   7      553.96      598.53     24.22 o 
   3   8   7     3946.19     3923.23     87.35 o 
   4   8   7      318.24      342.98     28.39 o 
   5   8   7     6955.45     6649.99    124.41 o 
   6   8   7        9.13       15.13     19.94 o 
   7   8   7     4132.63     4057.04     73.56 o 
   8   8   7      314.68      298.86     27.11 o 
   9   8   7     3426.69     3596.59     73.29 o 
  10   8   7     1704.55     1821.22     54.11 o 
  11   8   7     2739.39     2810.05    137.42 o 
  12   8   7      786.78      810.88     81.94 o 
  13   8   7     1284.17     1331.64    150.13 o 
  -8   9   7      547.86      602.48     80.71 o 
  -7   9   7     1124.17     1059.70    181.76 o 
  -6   9   7     1118.17     1189.49     91.32 o 
  -5   9   7      797.68      808.17     49.43 o 
  -4   9   7     4331.11     4301.85     90.42 o 
  -3   9   7      655.24      726.75     47.11 o 
  -2   9   7     5426.62     5441.75    110.35 o 
  -1   9   7     1299.81     1263.84     83.33 o 
   0   9   7     9416.37     9562.39    167.57 o 
   1   9   7      541.71      561.01     34.23 o 
   2   9   7     6811.03     6855.55    145.59 o 
   3   9   7      503.24      561.12     29.43 o 
   4   9   7     5539.88     5718.07     97.82 o 
   5   9   7      339.85      438.51     34.51 o 
   6   9   7     3052.89     3058.57     77.44 o 
   7   9   7        8.15       -8.80     18.53 o 
   8   9   7     1934.26     1942.49     51.35 o 
   9   9   7      268.51      294.26     64.15 o 
  10   9   7     3213.46     3278.65     91.05 o 
  11   9   7       95.86      108.88     35.48 o 
  12   9   7     2110.30     2240.95    177.54 o 
  13   9   7     1168.75     1024.64    143.59 o 
  -7  10   7      196.22      179.79     67.76 o 
  -6  10   7     1755.42     1713.72    206.00 o 
  -5  10   7     1272.51     1266.93     84.95 o 
  -4  10   7     1266.23     1325.76     82.48 o 
  -3  10   7     2423.39     2390.02     83.20 o 
  -2  10   7      479.48      438.76     37.73 o 
  -1  10   7     5065.78     5017.37     94.12 o 
   0  10   7      359.36      337.24     31.74 o 
   1  10   7     8467.62     8309.50    149.82 o 
   2  10   7       45.47       23.72     19.94 o 
   3  10   7     5968.10     5901.00    114.22 o 
   4  10   7       40.45       33.31     25.44 o 
   5  10   7     8723.58     8919.31    161.22 o 
   6  10   7       99.34       74.59     29.55 o 
   7  10   7     3823.67     3755.23     91.99 o 
   8  10   7       12.98       11.15     28.60 o 
   9  10   7     3763.74     3776.26    147.46 o 
  10  10   7      139.97      145.68     36.01 o 
  11  10   7     1848.25     1702.51     72.19 o 
  12  10   7      223.51       96.98     61.48 o 
  13  10   7      649.02      543.11     91.51 o 
  -7  11   7     1325.70     1251.50    104.34 o 
  -6  11   7      627.89      663.46     85.14 o 
  -5  11   7     2319.27     2132.91     79.36 o 
  -4  11   7      712.95      695.43     58.49 o 
  -3  11   7     1936.49     1891.24     79.52 o 
  -2  11   7     1717.48     1833.34     77.74 o 
  -1  11   7     1286.54     1260.20     68.82 o 
   0  11   7     3097.23     3082.72    118.38 o 
   1  11   7      329.86      285.18     50.02 o 
   2  11   7     2460.35     2392.64     79.06 o 
   3  11   7       76.02       82.29     30.13 o 
   4  11   7     5783.92     5555.74    208.41 o 
   5  11   7       23.54       22.16     28.99 o 
   6  11   7     4765.35     4744.14    139.89 o 
   7  11   7       73.14       92.11     34.15 o 
   8  11   7     3793.93     4000.09    100.11 o 
   9  11   7      132.60       94.84     33.82 o 
  10  11   7     2725.01     2724.72     80.61 o 
  11  11   7       20.11      -17.50     38.58 o 
  12  11   7     1276.36     1178.70     82.04 o 
  -6  12   7     1530.46     1392.63    178.59 o 
  -5  12   7     1085.61     1150.77     67.32 o 
  -4  12   7     2111.75     2123.00     98.53 o 
  -3  12   7     1180.29     1322.78     73.42 o 
  -2  12   7     1495.45     1501.06     76.47 o 
  -1  12   7     1650.06     1651.48     78.58 o 
   0  12   7     1241.97     1223.74     69.42 o 
   1  12   7     2756.11     2774.67    115.10 o 
   2  12   7      485.65      519.93     86.66 o 
   3  12   7     4458.58     4407.74    119.39 o 
   4  12   7       78.68       58.14     29.85 o 
   5  12   7     3737.75     3728.80     91.19 o 
   6  12   7       46.07        2.73     32.14 o 
   7  12   7     2451.78     2385.71     75.73 o 
   8  12   7       63.25       -4.27     34.96 o 
   9  12   7     4273.54     4251.00    109.90 o 
  10  12   7      311.82      235.46     45.57 o 
  11  12   7     2877.38     2817.75    114.46 o 
  -4  13   7     1086.62     1103.07     75.11 o 
  -3  13   7     1023.13     1021.58     97.76 o 
  -2  13   7     1600.15     1486.99     80.71 o 
  -1  13   7     1478.45     1422.74     79.05 o 
   0  13   7     1975.32     2002.37     88.49 o 
   1  13   7      857.28      869.91    122.72 o 
   2  13   7     1504.72     1467.21     92.29 o 
   3  13   7      139.96      157.37     53.06 o 
   4  13   7     1682.82     1834.08    100.78 o 
   5  13   7      151.95      162.91     35.60 o 
   6  13   7     2670.05     2710.87     81.29 o 
   7  13   7      340.48      327.94     42.44 o 
   8  13   7     1332.81     1378.66     74.33 o 
   9  13   7      418.62      361.99     54.17 o 
  10  13   7     2086.26     2108.96    111.04 o 
  -3  14   7     1283.92     1178.86     80.23 o 
  -2  14   7      881.25      884.92     71.70 o 
  -1  14   7     2877.92     2940.22    110.29 o 
   0  14   7      774.98      820.93     68.62 o 
   1  14   7     2464.85     2543.92    176.47 o 
   2  14   7     1094.32     1091.32     87.81 o 
   3  14   7     1911.63     1693.09    232.57 o 
   4  14   7      846.18      716.08     80.12 o 
   5  14   7     2400.65     2304.40    117.60 o 
   6  14   7       68.26      112.36     43.77 o 
   7  14   7     1191.09     1186.45     70.89 o 
   8  14   7        3.05      -41.61     41.61 o 
   9  14   7     1426.20     1449.75     80.11 o 
  -1  15   7       93.56        9.04     50.25 o 
   0  15   7     1729.76     1623.83     90.53 o 
   1  15   7      295.49      219.01     66.36 o 
   2  15   7     3374.18     3357.73    204.74 o 
   3  15   7       15.18      -53.83     53.83 o 
   4  15   7     2975.75     2851.03    131.20 o 
   5  15   7      166.69       87.17     63.98 o 
   6  15   7     3367.25     3254.76    180.49 o 
   7  15   7       44.39       30.05     44.12 o 
  -3  -9   8       61.35       73.68     49.22 o 
  -2  -9   8     1184.58     1001.13    117.23 o 
  -1  -9   8       69.24       82.96     60.38 o 
   0  -9   8     1156.06     1102.75    227.72 o 
   1  -9   8      146.01       93.98     74.43 o 
   2  -9   8      684.70      665.13     67.51 o 
   3  -9   8      441.46      481.01     65.63 o 
  -5  -8   8     2446.81     2528.28    124.11 o 
  -4  -8   8       15.74        2.22     40.81 o 
  -3  -8   8     2048.62     1941.06    107.69 o 
  -2  -8   8        7.56      -47.32     47.32 o 
  -1  -8   8     1724.85     1742.66    114.28 o 
   0  -8   8       64.21       18.15     55.60 o 
   1  -8   8     1371.70     1062.93     89.58 o 
   2  -8   8      188.65      134.15     48.85 o 
   3  -8   8     1099.22     1266.55     80.93 o 
   4  -8   8      635.81      588.45    158.56 o 
   5  -8   8      583.22      524.15    198.41 o 
  -6  -7   8      893.41      909.55     69.31 o 
  -5  -7   8       62.34       88.28     43.78 o 
  -4  -7   8      912.13      923.38     79.78 o 
  -3  -7   8       24.83       23.66     37.18 o 
  -2  -7   8     2506.91     2421.96    111.14 o 
  -1  -7   8      432.94      461.94     52.86 o 
   0  -7   8     1830.70     1794.81    100.33 o 
   1  -7   8      186.27      208.79     46.70 o 
   2  -7   8     1587.89     1671.82     80.53 o 
   3  -7   8      441.31      500.13     72.37 o 
   4  -7   8      942.14      978.15     91.59 o 
   5  -7   8      347.36      417.16     75.83 o 
   6  -7   8      607.28      521.23     82.82 o 
   7  -7   8      302.22      397.20     79.01 o 
  -7  -6   8     1675.00     1672.24     79.73 o 
  -6  -6   8       98.68       99.11     38.65 o 
  -5  -6   8     1557.37     1713.64     81.38 o 
  -4  -6   8        8.61       32.17     44.20 o 
  -3  -6   8     1930.43     2068.98     91.72 o 
  -2  -6   8      193.80      273.78     52.82 o 
  -1  -6   8     2083.58     2169.93     82.56 o 
   0  -6   8      181.03      136.84     34.88 o 
   1  -6   8     2416.83     2390.72     72.86 o 
   2  -6   8      513.18      579.22     70.19 o 
   3  -6   8     1688.25     1652.32    100.93 o 
   4  -6   8      432.90      367.53     68.99 o 
   5  -6   8     1529.01     1674.29    159.83 o 
   6  -6   8      682.72      684.12     85.72 o 
   7  -6   8      528.60      454.40     79.74 o 
   8  -6   8      264.17      329.27     75.83 o 
  -8  -5   8     1222.78     1212.32     79.57 o 
  -7  -5   8      157.51      117.02     38.39 o 
  -6  -5   8     2948.20     3080.62     79.61 o 
  -5  -5   8       37.52       42.36     31.60 o 
  -4  -5   8     1809.87     1830.87     64.52 o 
  -3  -5   8       17.33      -29.68     29.89 o 
  -2  -5   8     2572.39     2724.98     75.04 o 
  -1  -5   8      186.36      181.22     32.67 o 
   0  -5   8     2531.25     2659.98     95.08 o 
   1  -5   8      314.03      331.61     44.05 o 
   2  -5   8     2474.30     2658.32    118.25 o 
   3  -5   8      911.42      876.29     57.01 o 
   4  -5   8     1584.56     1598.69    207.27 o 
   5  -5   8     1403.79     1360.53    227.72 o 
   6  -5   8      964.62      817.31     90.46 o 
   7  -5   8     1087.69      917.48     94.25 o 
   8  -5   8      873.93      902.83     90.58 o 
   9  -5   8      939.63      997.80     96.86 o 
  -9  -4   8     1728.41     1697.59     90.27 o 
  -8  -4   8      196.58      276.86     43.86 o 
  -7  -4   8     2325.12     2303.87    100.88 o 
  -6  -4   8      350.54      389.41     42.82 o 
  -5  -4   8     1714.12     1793.14     74.18 o 
  -4  -4   8      166.55      186.51     32.58 o 
  -3  -4   8     3377.29     3439.78     85.75 o 
  -2  -4   8       32.99        9.84     25.80 o 
  -1  -4   8     2688.07     2837.58     79.32 o 
   0  -4   8       76.88       69.41     27.08 o 
   1  -4   8     1517.06     1591.46     63.61 o 
   2  -4   8     1111.95     1066.30    105.64 o 
   3  -4   8     2019.26     2142.23     91.35 o 
   4  -4   8      703.81      823.97     54.83 o 
   5  -4   8     1693.79     1827.46     98.55 o 
   6  -4   8     1084.23      982.19    105.85 o 
   7  -4   8     1500.93     1432.20     99.50 o 
   8  -4   8     1276.90     1205.28     96.97 o 
   9  -4   8      467.72      501.96     76.54 o 
  10  -4   8     1127.51     1122.44     98.16 o 
  -9  -3   8      121.37      139.10     48.13 o 
  -8  -3   8     2599.06     2570.08     84.09 o 
  -7  -3   8      154.83      118.14     35.65 o 
  -6  -3   8     3534.09     3590.25     93.98 o 
  -5  -3   8       20.78       -7.84     28.92 o 
  -4  -3   8     3689.18     3830.25     92.39 o 
  -3  -3   8       16.52        4.37     24.81 o 
  -2  -3   8     4338.57     4507.77     97.42 o 
  -1  -3   8        8.82        5.22     20.81 o 
   0  -3   8     2298.58     2464.45     90.39 o 
   1  -3   8       10.85      -23.49     23.49 o 
   2  -3   8     4965.18     4763.91    155.87 o 
   3  -3   8      349.53      450.83     60.82 o 
   4  -3   8     1993.75     2122.15     77.64 o 
   5  -3   8     1352.72     1365.93     64.33 o 
   6  -3   8     1287.62     1311.49     65.32 o 
   7  -3   8     1183.93     1266.54    125.67 o 
   8  -3   8      885.68      851.76     81.11 o 
   9  -3   8     1075.25      998.33     88.85 o 
  10  -3   8      385.06      426.48     71.20 o 
  11  -3   8     1431.23     1314.01    106.99 o 
 -10  -2   8      359.48      332.50     56.80 o 
  -9  -2   8     1343.52     1399.73     78.91 o 
  -8  -2   8      150.49      151.93     39.03 o 
  -7  -2   8     1812.20     1864.04     68.78 o 
  -6  -2   8       13.26      -24.00     29.25 o 
  -5  -2   8     2433.06     2445.71     72.85 o 
  -4  -2   8       60.38       43.79     31.16 o 
  -3  -2   8     4471.32     4697.57    101.43 o 
  -2  -2   8        6.47       30.05     22.89 o 
  -1  -2   8     6302.54     6491.33    110.66 o 
   0  -2   8      941.31      996.92     36.85 o 
   1  -2   8     4007.19     4089.92    201.66 o 
   2  -2   8      190.92      178.80     84.34 o 
   3  -2   8     3521.17     3241.28    121.05 o 
   4  -2   8      229.00      299.53     58.17 o 
   5  -2   8     1886.01     1896.56     71.59 o 
   6  -2   8      506.07      545.93     47.37 o 
   7  -2   8     1831.01     1897.94    135.42 o 
   8  -2   8     1476.06     1393.49     70.63 o 
   9  -2   8      709.79      710.26     58.82 o 
  10  -2   8     1969.99     2009.64     86.92 o 
  11  -2   8      318.85      319.47     52.12 o 
  12  -2   8     1190.80     1067.12    100.41 o 
 -10  -1   8     1000.73      997.68     99.61 o 
  -9  -1   8      895.37      892.26     66.42 o 
  -8  -1   8     2112.34     2044.56     73.50 o 
  -7  -1   8      539.83      568.31     44.88 o 
  -6  -1   8     2058.02     2088.41     68.53 o 
  -5  -1   8      267.23      231.79     38.40 o 
  -4  -1   8     2994.47     3014.96     89.13 o 
  -3  -1   8        8.98       14.44     26.27 o 
  -2  -1   8     5353.91     5531.53    109.29 o 
  -1  -1   8      132.14      103.22     19.92 o 
   0  -1   8     4510.11     4619.02    104.96 o 
   1  -1   8      651.19      709.24     35.33 o 
   2  -1   8     5341.86     5454.47    195.05 o 
   3  -1   8      629.34      774.99     59.97 o 
   4  -1   8     4880.04     4809.54    120.97 o 
   5  -1   8     1680.46     1694.83     51.30 o 
   6  -1   8     1712.11     1641.07     67.07 o 
   7  -1   8      694.64      771.46     53.32 o 
   8  -1   8     1609.76     1586.27     73.78 o 
   9  -1   8      835.84      864.74     75.48 o 
  10  -1   8      636.77      627.17     48.95 o 
  11  -1   8      896.56      928.90     82.84 o 
  12  -1   8      220.03       95.67     49.02 o 
 -10   0   8      479.45      481.13     58.06 o 
  -9   0   8     1660.98     1573.60     80.12 o 
  -8   0   8      840.06      797.77     51.95 o 
  -7   0   8     2268.65     2332.20     73.91 o 
  -6   0   8      871.31      983.47     65.92 o 
  -5   0   8     4049.52     3985.38    109.66 o 
  -4   0   8      108.74      125.82     31.42 o 
  -3   0   8     3682.91     3785.83    118.64 o 
  -2   0   8       11.94       -8.88     18.26 o 
  -1   0   8     5433.43     5456.40    103.95 o 
   0   0   8      483.72      545.73     25.46 o 
   1   0   8     5099.62     5235.13    132.63 o 
   2   0   8     1540.06     1641.93     52.67 o 
   3   0   8     5387.33     5595.49    432.88 o 
   4   0   8     1753.72     1881.91    100.35 o 
   5   0   8     5103.59     4964.36    148.49 o 
   6   0   8     1236.82     1228.35     44.23 o 
   7   0   8     4115.05     3962.00    112.19 o 
   8   0   8     1689.89     1714.93     75.54 o 
   9   0   8     1479.33     1473.72     63.28 o 
  10   0   8     1090.81     1139.03     58.83 o 
  11   0   8      768.92      703.76     89.48 o 
  12   0   8     1053.58     1253.86     79.68 o 
  13   0   8      208.05      152.47     51.95 o 
 -10   1   8     1874.24     1893.51    121.68 o 
  -9   1   8      688.71      703.53     59.11 o 
  -8   1   8     3082.66     2831.52     84.10 o 
  -7   1   8      826.36      894.60     98.14 o 
  -6   1   8     3319.17     3328.23    102.63 o 
  -5   1   8      221.67      240.93     37.02 o 
  -4   1   8     4401.46     4487.37    113.90 o 
  -3   1   8      282.62      331.69     34.10 o 
  -2   1   8     4063.23     4043.36     97.94 o 
  -1   1   8      450.17      470.97     27.69 o 
   0   1   8     6005.01     6052.87     98.99 o 
   1   1   8     1394.59     1439.68     43.10 o 
   2   1   8     6982.55     6595.16    179.57 o 
   3   1   8     1011.32      959.31     61.10 o 
   4   1   8     6064.86     6068.43    142.66 o 
   5   1   8     2135.70     2066.79     73.34 o 
   6   1   8     2077.98     2062.74     75.43 o 
   7   1   8     2293.84     2325.54     92.08 o 
   8   1   8     3513.59     3760.33    226.62 o 
   9   1   8     2363.18     2327.47     75.06 o 
  10   1   8     1356.01     1270.80     74.02 o 
  11   1   8     1686.78     1744.14    105.36 o 
  12   1   8      683.23      683.00     56.74 o 
  13   1   8     1008.61      992.78     74.53 o 
 -10   2   8      219.18      239.37     82.44 o 
  -9   2   8     1994.74     1898.39    117.61 o 
  -8   2   8      639.64      672.39     59.84 o 
  -7   2   8     3173.87     3098.29    103.04 o 
  -6   2   8      536.19      544.11     48.89 o 
  -5   2   8     3794.71     3757.14    105.28 o 
  -4   2   8      359.41      394.02     46.68 o 
  -3   2   8     8416.86     8424.81    177.29 o 
  -2   2   8      287.97      343.43     31.16 o 
  -1   2   8     4990.28     4958.77    109.10 o 
   0   2   8      230.96      259.65     22.23 o 
   1   2   8     6447.79     6322.60    162.14 o 
   2   2   8       62.30       85.39     29.95 o 
   3   2   8     8047.03     7481.40    346.01 o 
   4   2   8      509.76      587.21     81.65 o 
   5   2   8     3785.74     3635.62    101.69 o 
   6   2   8     1727.07     1797.60     72.29 o 
   7   2   8     3534.91     3440.00     81.28 o 
   8   2   8     2045.54     2013.97    102.01 o 
   9   2   8     2412.44     2335.92     75.51 o 
  10   2   8     2790.97     2775.88     85.13 o 
  11   2   8     1360.76     1402.34     67.58 o 
  12   2   8     1430.32     1401.42     70.30 o 
  13   2   8      773.90      751.29     70.18 o 
 -10   3   8      855.04      862.95     95.12 o 
  -9   3   8      270.19      304.57     68.05 o 
  -8   3   8     2545.44     2581.96    157.81 o 
  -7   3   8      331.89      407.26     50.14 o 
  -6   3   8     3454.12     3367.26    136.06 o 
  -5   3   8       25.10       51.08     33.98 o 
  -4   3   8     5723.21     5966.92    140.60 o 
  -3   3   8      155.75      160.60     28.84 o 
  -2   3   8    11175.35    11275.90    272.41 o 
  -1   3   8      326.62      336.87     32.54 o 
   0   3   8     7233.92     7273.35    145.57 o 
   1   3   8       12.13       17.54     20.24 o 
   2   3   8     8215.74     8401.53    210.33 o 
   3   3   8       57.40       27.66     24.17 o 
   4   3   8     7562.80     7326.74    162.06 o 
   5   3   8     1268.74     1245.25     88.05 o 
   6   3   8     3123.43     3109.69    175.13 o 
   7   3   8     1112.80     1032.67     73.22 o 
   8   3   8     2906.71     2816.35     68.47 o 
   9   3   8     1873.49     1871.21     68.63 o 
  10   3   8     1631.08     1582.55     67.45 o 
  11   3   8     1594.09     1560.38     76.02 o 
  12   3   8      754.95      775.48     58.15 o 
  13   3   8     1218.36     1146.78     69.11 o 
 -10   4   8      867.53      758.20     95.71 o 
  -9   4   8     1350.27     1542.68    261.46 o 
  -8   4   8     1609.21     1561.28    122.23 o 
  -7   4   8     2079.26     2015.11     86.65 o 
  -6   4   8      148.42      176.32     39.29 o 
  -5   4   8     3130.18     3047.68     96.51 o 
  -4   4   8       36.83       34.81     36.14 o 
  -3   4   8     5967.27     5902.23    112.34 o 
  -2   4   8       71.55       85.75     22.03 o 
  -1   4   8     5121.83     5082.52     95.51 o 
   0   4   8      304.96      387.50     22.84 o 
   1   4   8    12760.17    12700.36    183.59 o 
   2   4   8      274.44      281.43     20.05 o 
   3   4   8    11564.94    11479.77    304.47 o 
   4   4   8       63.21       96.37     29.97 o 
   5   4   8     7620.63     7605.02    218.27 o 
   6   4   8      551.78      583.37     30.77 o 
   7   4   8     3946.25     3955.63     79.86 o 
   8   4   8      283.81      275.31     28.92 o 
   9   4   8     3141.02     3049.67     74.08 o 
  10   4   8     1686.65     1565.46     67.13 o 
  11   4   8      972.18      993.43     59.51 o 
  12   4   8     1399.26     1393.36     71.21 o 
  13   4   8      309.82      297.59     54.36 o 
  -9   5   8     1003.12      801.55     95.91 o 
  -8   5   8     1569.55     1346.92    134.95 o 
  -7   5   8     2715.52     2809.27    104.65 o 
  -6   5   8     3278.02     3161.74    106.11 o 
  -5   5   8      309.35      322.79     43.95 o 
  -4   5   8     3391.50     3372.53     76.93 o 
  -3   5   8      565.69      570.59     33.57 o 
  -2   5   8     5345.68     5317.81     89.34 o 
  -1   5   8       42.76       38.82     20.13 o 
   0   5   8     6428.70     6194.38    100.32 o 
   1   5   8      610.37      683.89     27.99 o 
   2   5   8     5977.87     5825.00    107.64 o 
   3   5   8      312.87      301.68     23.41 o 
   4   5   8    12533.63    12648.80    209.46 o 
   5   5   8      781.93      799.76     34.51 o 
   6   5   8     8188.97     7958.41    205.55 o 
   7   5   8     1765.16     1659.91     48.56 o 
   8   5   8     2552.85     2556.93     84.27 o 
   9   5   8     1245.34     1245.43     49.83 o 
  10   5   8     2575.12     2522.85     70.84 o 
  11   5   8      562.01      547.37     50.55 o 
  12   5   8      544.51      468.22     63.81 o 
  13   5   8      533.96      611.38     81.38 o 
  14   5   8      451.52      442.82     74.07 o 
  -9   6   8     1660.75     1660.06    129.46 o 
  -8   6   8     2247.22     2557.84    200.31 o 
  -7   6   8     2196.36     2322.29     98.79 o 
  -6   6   8     1437.69     1579.27    117.23 o 
  -5   6   8     3248.64     3340.90     81.21 o 
  -4   6   8      922.83     1061.02     46.62 o 
  -3   6   8     4808.81     4607.91     95.50 o 
  -2   6   8      656.60      752.40     36.98 o 
  -1   6   8     5611.55     5653.61    107.89 o 
   0   6   8      196.65      169.27     28.43 o 
   1   6   8     7634.34     7308.10    128.56 o 
   2   6   8        4.27       -5.65     15.81 o 
   3   6   8     8873.81     8614.36    151.08 o 
   4   6   8      536.83      594.20     53.39 o 
   5   6   8     4767.25     4759.39     96.98 o 
   6   6   8      528.58      617.60     53.20 o 
   7   6   8     6233.93     6340.81    109.81 o 
   8   6   8     1798.02     1916.98     63.94 o 
   9   6   8     5896.28     6034.04    125.38 o 
  10   6   8     1532.05     1535.13     61.64 o 
  11   6   8     2753.95     2824.07    104.79 o 
  12   6   8     1340.50     1366.22     76.49 o 
  13   6   8      736.12      710.16     66.29 o 
  -9   7   8      577.78      600.14     94.48 o 
  -8   7   8     1754.23     1668.64    199.26 o 
  -7   7   8     1060.78     1139.87    137.90 o 
  -6   7   8     4045.82     4215.13    192.93 o 
  -5   7   8     1162.85     1312.12     54.44 o 
  -4   7   8     5672.14     5748.71    117.17 o 
  -3   7   8      911.52      964.86     60.47 o 
  -2   7   8     3357.35     3403.17     69.76 o 
  -1   7   8     1521.80     1451.01     55.64 o 
   0   7   8     4778.46     4862.62    117.64 o 
   1   7   8      123.40      147.08     21.52 o 
   2   7   8     5069.58     4810.33     76.23 o 
   3   7   8      109.62      129.46     20.63 o 
   4   7   8     5631.61     5520.68     94.99 o 
   5   7   8      570.17      601.64     32.86 o 
   6   7   8     5973.98     5724.53    155.70 o 
   7   7   8     2558.66     2572.85     69.16 o 
   8   7   8     3518.29     3630.89     77.39 o 
   9   7   8     1679.00     1759.92     55.53 o 
  10   7   8     3213.67     3244.68     88.79 o 
  11   7   8     1685.33     1699.40     68.15 o 
  12   7   8      847.06      889.19     77.19 o 
  13   7   8      966.70     1000.54     73.43 o 
  -8   8   8      619.58      610.21    129.04 o 
  -7   8   8     1307.74     1450.67    160.67 o 
  -6   8   8      621.15      617.17     70.28 o 
  -5   8   8     2995.84     3092.06     83.08 o 
  -4   8   8      388.73      450.65     39.34 o 
  -3   8   8     6632.28     6556.93    115.70 o 
  -2   8   8     1636.79     1588.02     52.83 o 
  -1   8   8     8126.01     8130.47    168.18 o 
   0   8   8       97.77      117.48     22.45 o 
   1   8   8     3102.00     3173.82     56.80 o 
   2   8   8     1219.39     1267.44     34.63 o 
   3   8   8     7620.84     7536.79    117.48 o 
   4   8   8      104.15       55.60     18.41 o 
   5   8   8     3055.20     3220.09     66.97 o 
   6   8   8       17.73        8.95     22.07 o 
   7   8   8     2574.70     2598.11     61.69 o 
   8   8   8      434.45      430.98     30.14 o 
   9   8   8     3261.95     3450.37     80.16 o 
  10   8   8     1705.13     1757.35     59.50 o 
  11   8   8     1730.89     1825.17     70.93 o 
  12   8   8     1207.35     1110.95    148.44 o 
  13   8   8      934.80      899.08    123.56 o 
  -8   9   8      996.48     1147.04    161.51 o 
  -7   9   8      917.49      992.98     88.93 o 
  -6   9   8     1527.45     1607.87    100.90 o 
  -5   9   8      451.05      444.12     42.56 o 
  -4   9   8     3438.67     3283.25     86.76 o 
  -3   9   8       32.64        5.47     25.24 o 
  -2   9   8     3114.26     3268.63     79.99 o 
  -1   9   8       24.64       15.36     28.77 o 
   0   9   8     7604.35     7636.26    124.18 o 
   1   9   8       27.75      -13.13     24.42 o 
   2   9   8    10534.28    10487.36    159.58 o 
   3   9   8       10.56      -19.63     19.63 o 
   4   9   8     7249.28     7357.47    169.73 o 
   5   9   8       79.77       64.23     23.20 o 
   6   9   8     4941.88     5030.57     92.64 o 
   7   9   8       55.92       48.47     26.41 o 
   8   9   8     2097.80     2128.59     58.96 o 
   9   9   8      481.35      453.99     33.17 o 
  10   9   8     2273.92     2321.46     67.85 o 
  11   9   8     1162.59     1240.72     89.35 o 
  12   9   8      839.28      883.05     88.32 o 
  13   9   8     1572.18     1559.47    149.28 o 
  -7  10   8      373.05      307.78     87.71 o 
  -6  10   8     1103.34     1049.36     90.48 o 
  -5  10   8     1427.97     1521.34     76.25 o 
  -4  10   8      542.93      548.03     40.49 o 
  -3  10   8     1902.72     1955.61     64.69 o 
  -2  10   8      738.94      750.91     39.70 o 
  -1  10   8     4765.15     4732.48     92.65 o 
   0  10   8       51.51       51.53     27.08 o 
   1  10   8     3739.06     3847.28     87.46 o 
   2  10   8       37.15       28.51     21.32 o 
   3  10   8     3086.39     3123.98     66.54 o 
   4  10   8        2.09       23.88     22.19 o 
   5  10   8     6313.58     6628.38    114.44 o 
   6  10   8      473.86      451.30     39.24 o 
   7  10   8     2782.61     2794.07     89.64 o 
   8  10   8      457.82      481.79     55.81 o 
   9  10   8     3278.66     3585.07     93.60 o 
  10  10   8      326.04      274.76     53.02 o 
  11  10   8     1471.66     1355.09     69.75 o 
  12  10   8      234.15      193.98     85.18 o 
  -6  11   8     1141.76     1370.38    142.54 o 
  -5  11   8     1308.54     1370.66     76.58 o 
  -4  11   8     2047.63     2064.20     76.14 o 
  -3  11   8      968.10      961.25     62.11 o 
  -2  11   8     1652.98     1730.36     63.41 o 
  -1  11   8      442.71      468.04     39.97 o 
   0  11   8     3467.09     3475.42     83.51 o 
   1  11   8      129.33       78.59     35.53 o 
   2  11   8     5059.09     4939.16    125.26 o 
   3  11   8      111.73       95.87     29.08 o 
   4  11   8     7074.92     7363.30    140.66 o 
   5  11   8      590.29      602.63     42.82 o 
   6  11   8     4419.00     4709.81    107.21 o 
   7  11   8      354.58      465.79     53.14 o 
   8  11   8     3911.36     4080.86    103.07 o 
   9  11   8      712.82      631.85     56.34 o 
  10  11   8     2957.14     2952.39     89.40 o 
  11  11   8      267.99      249.16     60.26 o 
  12  11   8     1605.65     1604.17    149.71 o 
  -5  12   8     1842.56     1747.07    163.20 o 
  -4  12   8     1190.51     1101.63     70.95 o 
  -3  12   8     1431.04     1397.86     75.38 o 
  -2  12   8      636.05      715.98     59.77 o 
  -1  12   8     1899.55     1875.66     82.26 o 
   0  12   8      836.11      868.65     74.66 o 
   1  12   8     2388.67     2592.14    112.57 o 
   2  12   8       22.37        5.60     35.39 o 
   3  12   8     1639.16     1610.85     76.22 o 
   4  12   8      142.16      121.46     40.42 o 
   5  12   8     3663.61     3762.27     93.39 o 
   6  12   8      485.61      454.91     43.49 o 
   7  12   8     2588.87     2727.01     82.30 o 
   8  12   8     1140.88     1116.65     82.96 o 
   9  12   8     2950.29     3092.45    147.72 o 
  10  12   8     1041.81      992.31     71.47 o 
  11  12   8     1689.32     1892.24     90.82 o 
  -4  13   8     1757.01     1777.78    165.37 o 
  -3  13   8      571.69      642.65     62.39 o 
  -2  13   8     2569.94     2580.73    100.82 o 
  -1  13   8      525.16      580.65     60.20 o 
   0  13   8     3148.10     3099.47    108.27 o 
   1  13   8      624.63      631.93     72.76 o 
   2  13   8     2854.94     2815.03    122.98 o 
   3  13   8      830.99      812.69    114.70 o 
   4  13   8     2978.91     3059.32     99.76 o 
   5  13   8       45.24       33.63     32.64 o 
   6  13   8     1693.19     1753.52     66.93 o 
   7  13   8      344.38      340.48     43.51 o 
   8  13   8     1591.16     1580.75     78.82 o 
   9  13   8      677.51      726.63     62.84 o 
  10  13   8     1516.01     1482.29    222.03 o 
  -2  14   8       66.47       82.79     50.27 o 
  -1  14   8     2612.51     2730.21    106.74 o 
   0  14   8      113.35      105.72     49.98 o 
   1  14   8     3293.05     3081.72    186.18 o 
   2  14   8       79.85       80.59     90.03 o 
   3  14   8     3363.96     3163.91    243.75 o 
   4  14   8        0.78        1.27     51.63 o 
   5  14   8     3251.18     3406.28    139.70 o 
   6  14   8       22.64        4.53     41.51 o 
   7  14   8     1656.26     1627.40     73.23 o 
   8  14   8       12.07      -43.29     43.29 o 
   9  14   8     1936.57     1897.35     89.61 o 
   0  15   8     1961.82     1934.83    108.03 o 
   1  15   8       44.04       33.72     51.59 o 
   2  15   8     2215.19     2312.30    126.72 o 
   3  15   8        3.32       50.53     75.06 o 
   4  15   8     2471.95     2426.88    123.64 o 
   5  15   8       15.99       38.14     70.00 o 
   6  15   8     3881.95     4042.69    158.13 o 
   7  15   8      109.82       69.83     46.83 o 
  -3  -8   9      879.27      939.99     87.43 o 
  -2  -8   9      184.23      154.48     58.94 o 
  -1  -8   9     1573.68     1416.93    135.37 o 
   0  -8   9      329.91      415.33    112.17 o 
   1  -8   9      552.99      426.05     77.11 o 
   2  -8   9      314.89      291.92     74.43 o 
   3  -8   9      458.04      452.76     65.04 o 
  -5  -7   9        3.00      -41.95     41.95 o 
  -4  -7   9     1530.68     1371.98     78.71 o 
  -3  -7   9      103.06       47.94     50.35 o 
  -2  -7   9     1176.59     1234.38     89.40 o 
  -1  -7   9      294.66      189.77     56.14 o 
   0  -7   9      719.23      674.43     76.87 o 
   1  -7   9      352.64      415.19     72.54 o 
   2  -7   9     1266.28     1159.21    115.02 o 
   3  -7   9      684.31      586.06    154.56 o 
   4  -7   9      567.53      483.75    141.90 o 
   5  -7   9      535.47      548.18     91.09 o 
   6  -7   9      298.53      178.09     85.82 o 
  -6  -6   9       12.65      -35.18     41.31 o 
  -5  -6   9     1186.73     1315.87     76.90 o 
  -4  -6   9      158.65      144.09     44.06 o 
  -3  -6   9     1284.06     1346.30     72.98 o 
  -2  -6   9      518.98      519.61     64.44 o 
  -1  -6   9     1247.05     1215.43    178.38 o 
   0  -6   9      577.06      589.80     70.85 o 
   1  -6   9     1330.25     1408.51     97.90 o 
   2  -6   9      705.67      654.82     61.13 o 
   3  -6   9     1087.68      929.65     89.05 o 
   4  -6   9      992.71      909.10     91.23 o 
   5  -6   9      652.81      612.87     84.81 o 
   6  -6   9      720.00      766.47     87.68 o 
   7  -6   9      159.46      187.70     67.39 o 
  -7  -5   9        1.63      -24.57     49.82 o 
  -6  -5   9     1531.10     1624.66     98.26 o 
  -5  -5   9       10.76      -33.29     33.29 o 
  -4  -5   9     1184.74     1280.60     59.94 o 
  -3  -5   9       58.79       60.79     31.40 o 
  -2  -5   9     2168.13     2236.12     70.61 o 
  -1  -5   9      699.52      757.27     54.19 o 
   0  -5   9     1077.69     1205.77     56.66 o 
   1  -5   9      560.20      553.08     54.35 o 
   2  -5   9      896.01      896.98     87.96 o 
   3  -5   9     1046.10      981.59     87.56 o 
   4  -5   9     1037.11     1010.73    121.03 o 
   5  -5   9     1443.89     1570.44    105.87 o 
   6  -5   9      387.76      356.54     71.13 o 
   7  -5   9     1306.71     1268.67    123.98 o 
   8  -5   9      309.09      203.20     68.43 o 
  -8  -4   9       75.27       84.00     47.18 o 
  -7  -4   9     2144.72     2237.42    158.80 o 
  -6  -4   9        1.15      -28.16     32.90 o 
  -5  -4   9     3135.12     3227.09    134.51 o 
  -4  -4   9        3.17      -20.74     29.11 o 
  -3  -4   9     2705.29     2810.65     79.10 o 
  -2  -4   9      107.56       92.25     29.99 o 
  -1  -4   9     1952.14     1938.71     62.52 o 
   0  -4   9      336.79      377.44     38.30 o 
   1  -4   9     1596.75     1670.65     61.37 o 
   2  -4   9     1131.85     1196.37    189.77 o 
   3  -4   9      998.26     1003.91     85.89 o 
   4  -4   9      872.51      877.11     60.28 o 
   5  -4   9      780.68      757.26     78.79 o 
   6  -4   9     1787.92     1778.08    215.49 o 
   7  -4   9      496.99      502.88    130.94 o 
   8  -4   9     1183.55     1152.67     97.99 o 
   9  -4   9      346.44      314.03     70.11 o 
  -8  -3   9     1521.98     1529.45     83.89 o 
  -7  -3   9       24.49       11.94     40.19 o 
  -6  -3   9     3146.31     3139.19    131.50 o 
  -5  -3   9       64.24       16.54     31.08 o 
  -4  -3   9     3184.42     3195.91     86.01 o 
  -3  -3   9      214.05      212.38     32.91 o 
  -2  -3   9     4531.51     4505.43    100.46 o 
  -1  -3   9      301.82      267.27     31.70 o 
   0  -3   9     1513.86     1711.62     87.53 o 
   1  -3   9      496.45      459.10     38.36 o 
   2  -3   9     2630.75     2488.11    111.47 o 
   3  -3   9     1124.20     1243.33     85.74 o 
   4  -3   9     1751.03     1873.81     76.03 o 
   5  -3   9     1008.11     1129.29     62.77 o 
   6  -3   9      780.92      865.70     59.78 o 
   7  -3   9     1804.09     1783.28    118.50 o 
   8  -3   9      392.97      469.84     80.55 o 
   9  -3   9     1622.20     1798.49    109.39 o 
  10  -3   9       55.66        9.12     42.88 o 
  -9  -2   9     1432.29     1481.69     84.92 o 
  -8  -2   9        6.77       21.00     41.72 o 
  -7  -2   9     1263.16     1360.21     74.04 o 
  -6  -2   9       22.33      -23.34     36.41 o 
  -5  -2   9     2201.37     2305.89     84.92 o 
  -4  -2   9      178.81      181.28     32.45 o 
  -3  -2   9     4503.73     4681.37    104.07 o 
  -2  -2   9      582.98      639.45     39.10 o 
  -1  -2   9     3884.75     4081.16     90.05 o 
   0  -2   9     1325.36     1435.28     44.55 o 
   1  -2   9     4274.19     4237.44     94.44 o 
   2  -2   9     1421.99     1433.26    109.85 o 
   3  -2   9     2273.19     2137.19    127.36 o 
   4  -2   9      446.12      567.21     48.70 o 
   5  -2   9      833.88      894.18     56.61 o 
   6  -2   9      865.04      969.93     76.84 o 
   7  -2   9     1158.50     1032.90     63.05 o 
   8  -2   9     1029.61     1196.74     79.23 o 
   9  -2   9      448.68      406.90     68.32 o 
  10  -2   9     1621.35     1756.88    134.60 o 
  11  -2   9      100.02      109.77     47.65 o 
  -9  -1   9      268.31      262.71     71.76 o 
  -8  -1   9     1709.79     1735.33     88.46 o 
  -7  -1   9      159.47      142.18     42.54 o 
  -6  -1   9     2676.79     2702.24     94.25 o 
  -5  -1   9       73.45       53.22     34.24 o 
  -4  -1   9     3262.05     3264.05    112.03 o 
  -3  -1   9        8.57       -7.97     23.80 o 
  -2  -1   9     5437.50     5410.54    110.29 o 
  -1  -1   9     1643.14     1587.30     54.78 o 
   0  -1   9     2463.67     2675.57     72.21 o 
   1  -1   9     1204.56     1164.95     44.99 o 
   2  -1   9     4704.57     4666.49    145.33 o 
   3  -1   9     1608.33     1423.77     78.06 o 
   4  -1   9     3139.82     3017.52    135.53 o 
   5  -1   9     2793.67     2577.80     89.14 o 
   6  -1   9     1120.09     1200.01    108.38 o 
   7  -1   9     1397.79     1325.60     68.41 o 
   8  -1   9     1071.65     1143.31     67.69 o 
   9  -1   9     1118.50     1269.23     72.91 o 
  10  -1   9      395.75      388.55     45.75 o 
  11  -1   9      768.26      811.42     66.35 o 
  12  -1   9      158.44      145.98     51.50 o 
  -9   0   9     2505.54     2419.61    101.22 o 
  -8   0   9      303.10      228.49     46.77 o 
  -7   0   9     1835.08     1818.47     81.98 o 
  -6   0   9       73.95        5.34     48.74 o 
  -5   0   9     2698.31     2583.82    108.25 o 
  -4   0   9       10.54       -4.78     36.11 o 
  -3   0   9     6712.15     7153.92    181.58 o 
  -2   0   9       41.41       60.58     22.50 o 
  -1   0   9     4873.92     4954.59     99.46 o 
   0   0   9     1747.92     1821.35     57.94 o 
   1   0   9     3450.96     3722.74     81.68 o 
   2   0   9     2440.15     2487.79     96.45 o 
   3   0   9     3979.00     4184.68    270.31 o 
   4   0   9     2509.25     2499.28     90.71 o 
   5   0   9     1529.49     1559.96     66.55 o 
   6   0   9     1867.58     1759.05     72.33 o 
   7   0   9     1868.74     1954.11    100.07 o 
   8   0   9     2063.27     1980.01    100.97 o 
   9   0   9      961.07     1043.54     94.28 o 
  10   0   9      899.81      990.97     57.64 o 
  11   0   9      497.77      479.03     48.70 o 
  12   0   9     1273.11     1235.22     79.08 o 
  -9   1   9      211.02      167.00     50.43 o 
  -8   1   9     3211.54     2988.59    107.00 o 
  -7   1   9      273.18      297.37     46.75 o 
  -6   1   9     4968.16     4985.96    134.01 o 
  -5   1   9       47.90       17.53     32.27 o 
  -4   1   9     3394.14     3373.19    112.81 o 
  -3   1   9      204.42      228.17     34.48 o 
  -2   1   9     4023.31     4099.38     89.07 o 
  -1   1   9        9.33       10.16     18.97 o 
   0   1   9     6871.04     6842.46    110.06 o 
   1   1   9     2115.77     2086.42     67.33 o 
   2   1   9     3857.68     3608.26    119.28 o 
   3   1   9     1857.58     1828.98    100.79 o 
   4   1   9     4919.85     4778.66    151.95 o 
   5   1   9     4127.36     4036.98    111.35 o 
   6   1   9     1677.85     1736.55     71.82 o 
   7   1   9     3020.66     2849.03     94.39 o 
   8   1   9     1264.23     1343.37     70.71 o 
   9   1   9     1999.30     2190.07     87.04 o 
  10   1   9      522.54      525.13     49.67 o 
  11   1   9     1739.40     1745.67     73.90 o 
  12   1   9      218.17      138.99     54.84 o 
  -9   2   9     1594.69     1408.43    113.86 o 
  -8   2   9       80.47       22.70     43.06 o 
  -7   2   9     2879.62     2783.96     99.73 o 
  -6   2   9       13.47       26.18     34.52 o 
  -5   2   9     4356.38     4375.40    123.00 o 
  -4   2   9       18.81       22.13     28.69 o 
  -3   2   9     8495.85     8625.93    184.01 o 
  -2   2   9       35.80       28.22     24.03 o 
  -1   2   9     6938.09     7126.96    130.53 o 
   0   2   9      201.97      232.04     28.76 o 
   1   2   9     4550.74     4319.78    186.62 o 
   2   2   9      242.83      233.93     37.33 o 
   3   2   9     6352.27     6281.39    177.51 o 
   4   2   9      593.54      609.66     49.47 o 
   5   2   9     1183.93     1134.25     59.16 o 
   6   2   9     2294.80     2187.05     80.87 o 
   7   2   9     1539.61     1538.95     70.74 o 
   8   2   9     3831.39     3876.31    116.91 o 
   9   2   9      680.83      704.01     50.42 o 
  10   2   9     1422.84     1425.32     79.68 o 
  11   2   9      535.39      562.52     52.31 o 
  12   2   9     1436.54     1514.33     73.74 o 
  13   2   9      480.47      385.90     51.92 o 
  -9   3   9      446.63      446.41     76.15 o 
  -8   3   9     2584.68     2716.37    104.27 o 
  -7   3   9       91.20      109.42     67.64 o 
  -6   3   9     2624.90     2702.85     94.61 o 
  -5   3   9      108.41       45.34     46.17 o 
  -4   3   9     5485.13     5568.04    136.03 o 
  -3   3   9      309.74      245.00     33.88 o 
  -2   3   9     5522.31     5598.03    127.72 o 
  -1   3   9       10.48       17.88     17.36 o 
   0   3   9     7885.55     7822.55    168.16 o 
   1   3   9      977.01      931.22     36.46 o 
   2   3   9    11251.72    11680.70    349.81 o 
   3   3   9      525.85      480.94     46.65 o 
   4   3   9     5552.27     5477.00    161.05 o 
   5   3   9     1240.61     1297.73     61.26 o 
   6   3   9     2661.91     2404.79     85.14 o 
   7   3   9     1667.63     1692.79     75.02 o 
   8   3   9     2480.21     2464.96     77.18 o 
   9   3   9     2097.01     1956.12     71.63 o 
  10   3   9      409.07      424.77     46.27 o 
  11   3   9     2164.01     2162.75     81.46 o 
  12   3   9      183.31      159.07     73.16 o 
  13   3   9     1401.59     1277.95    109.62 o 
  -9   4   9     1369.42     1207.22    103.60 o 
  -8   4   9      414.84      350.78     91.73 o 
  -7   4   9     2807.36     2695.12    101.96 o 
  -6   4   9       84.22       42.89     38.18 o 
  -5   4   9     2684.16     2698.31     91.22 o 
  -4   4   9        3.30       15.83     29.34 o 
  -3   4   9     6335.75     6455.57    148.00 o 
  -2   4   9       80.58       66.29     21.48 o 
  -1   4   9     4722.40     4763.26    111.76 o 
   0   4   9     1032.50     1049.18     43.28 o 
   1   4   9     4042.65     4014.43     78.74 o 
   2   4   9     1052.54     1060.68     40.79 o 
   3   4   9     5017.66     4690.44    298.15 o 
   4   4   9     1362.95     1404.39     63.09 o 
   5   4   9     3904.51     3808.67    104.65 o 
   6   4   9     2209.71     2203.73     79.91 o 
   7   4   9     2660.47     2429.68     88.29 o 
   8   4   9     1071.41     1064.35     67.26 o 
   9   4   9     1336.19     1323.80     63.39 o 
  10   4   9     1457.83     1429.19     68.02 o 
  11   4   9      135.79       81.94     55.15 o 
  12   4   9      556.38      521.82     53.20 o 
  13   4   9      153.99      101.42     45.41 o 
  -9   5   9      933.11      943.28     98.84 o 
  -8   5   9     2148.24     2173.59    100.25 o 
  -7   5   9     1509.58     1535.28     80.83 o 
  -6   5   9     2867.98     2712.24     98.63 o 
  -5   5   9       83.87       38.62     35.90 o 
  -4   5   9     4487.38     4313.22    145.82 o 
  -3   5   9      254.23      247.84     41.62 o 
  -2   5   9     4891.31     4711.54     95.10 o 
  -1   5   9      787.95      806.90     32.67 o 
   0   5   9     4463.92     4542.51     80.84 o 
   1   5   9     1289.84     1317.85     38.07 o 
   2   5   9     8853.59     8575.88    202.63 o 
   3   5   9      219.56      178.36     70.38 o 
   4   5   9     7732.35     7799.97    207.69 o 
   5   5   9     1823.71     1887.45     81.81 o 
   6   5   9     3716.22     3744.16    125.37 o 
   7   5   9     1576.56     1614.17     60.24 o 
   8   5   9     3167.78     3193.49     87.48 o 
   9   5   9     1712.67     1754.11     77.06 o 
  10   5   9     1317.53     1302.46     65.42 o 
  11   5   9     1380.85     1421.64    122.83 o 
  12   5   9      366.64      397.17     66.32 o 
  13   5   9     1066.42      895.98     66.10 o 
  -9   6   9     1872.18     1797.76    161.09 o 
  -8   6   9      921.28     1014.61     98.06 o 
  -7   6   9     3576.00     3513.91    122.30 o 
  -6   6   9      338.53      334.36     50.60 o 
  -5   6   9     3695.07     3630.72    113.11 o 
  -4   6   9      392.46      411.02     43.76 o 
  -3   6   9     4554.53     4631.42     97.24 o 
  -2   6   9      153.69      177.64     30.80 o 
  -1   6   9     4508.48     4560.78    112.06 o 
   0   6   9      285.46      319.79     24.24 o 
   1   6   9     4905.08     4743.64     83.85 o 
   2   6   9     2758.00     2661.87     58.87 o 
   3   6   9     2565.09     2459.69     56.79 o 
   4   6   9     2547.60     2488.85     76.88 o 
   5   6   9     3175.93     3253.04     78.02 o 
   6   6   9     2797.08     2758.57     73.41 o 
   7   6   9     2258.89     2220.74     76.83 o 
   8   6   9     2825.44     2824.63     90.39 o 
   9   6   9     2945.72     2902.30    115.77 o 
  10   6   9     2714.63     2812.39     97.98 o 
  11   6   9      896.70      759.65     60.34 o 
  12   6   9     1527.64     1537.98     83.61 o 
  13   6   9      148.73       91.98     49.83 o 
  -8   7   9     1068.92     1160.28    194.41 o 
  -7   7   9      586.00      633.74     65.85 o 
  -6   7   9     2909.67     2876.87    191.88 o 
  -5   7   9      168.94      251.90     56.72 o 
  -4   7   9     5004.03     5082.69    120.58 o 
  -3   7   9      418.56      366.53     35.64 o 
  -2   7   9     6954.65     6918.62    131.86 o 
  -1   7   9      236.27      255.65     29.71 o 
   0   7   9     5966.79     6064.15    114.65 o 
   1   7   9        5.25       10.68     28.85 o 
   2   7   9     2749.87     2631.48     58.93 o 
   3   7   9      100.01      118.70     23.76 o 
   4   7   9     3371.08     3303.61     69.00 o 
   5   7   9      564.12      610.25     37.84 o 
   6   7   9     2510.78     2506.19     68.98 o 
   7   7   9     3523.25     3705.72     88.74 o 
   8   7   9     1311.97     1421.35     49.38 o 
   9   7   9     1690.67     1863.61     77.04 o 
  10   7   9     1465.32     1392.05     88.16 o 
  11   7   9     1700.82     1572.36     98.66 o 
  12   7   9      648.00      609.55     61.88 o 
  13   7   9     1446.85     1384.37     84.95 o 
  -8   8   9      255.26      178.35     74.55 o 
  -7   8   9     2057.54     1961.36    180.91 o 
  -6   8   9       40.97       54.30     52.23 o 
  -5   8   9     3465.56     3574.22    108.56 o 
  -4   8   9       53.14       79.72     32.11 o 
  -3   8   9     4333.79     4310.93    151.99 o 
  -2   8   9       42.33       28.72     23.48 o 
  -1   8   9     6498.41     6721.40    175.66 o 
   0   8   9      370.82      355.06     58.13 o 
   1   8   9     7656.51     7652.01    112.31 o 
   2   8   9      511.03      564.58     38.34 o 
   3   8   9     7324.63     7354.54    109.89 o 
   4   8   9     1514.06     1500.98     41.86 o 
   5   8   9     1876.18     1935.81     52.74 o 
   6   8   9      335.80      369.83     33.80 o 
   7   8   9     2941.70     2926.56     76.95 o 
   8   8   9      834.89      853.05     53.69 o 
   9   8   9     1783.47     1732.32    100.92 o 
  10   8   9     2000.20     2018.97     82.20 o 
  11   8   9      529.75      542.66     57.42 o 
  12   8   9     2364.51     2591.62    100.61 o 
  13   8   9      278.40      331.82     56.63 o 
  -7   9   9      259.60      378.69    113.02 o 
  -6   9   9      960.88      840.46    134.52 o 
  -5   9   9       35.33      -25.92     39.24 o 
  -4   9   9     2327.46     2325.91     73.48 o 
  -3   9   9       17.22       29.85     30.54 o 
  -2   9   9     3353.24     3501.24     83.26 o 
  -1   9   9        0.73      -16.86     21.25 o 
   0   9   9     4455.47     4433.72     90.61 o 
   1   9   9      419.96      471.43     33.35 o 
   2   9   9     5359.95     5267.94     84.89 o 
   3   9   9      407.46      465.42     37.84 o 
   4   9   9     3618.16     3650.74     92.27 o 
   5   9   9      249.30      261.86     25.12 o 
   6   9   9     3120.75     3224.46     71.75 o 
   7   9   9     1351.72     1339.71     69.02 o 
   8   9   9      985.28     1007.32     49.85 o 
   9   9   9      913.84     1023.84     47.09 o 
  10   9   9      788.61      847.43     61.05 o 
  11   9   9      837.59      908.00     65.94 o 
  12   9   9      332.03      259.58     52.09 o 
  13   9   9      841.76      702.35     88.14 o 
  -6  10   9      756.71      925.87     87.12 o 
  -5  10   9     1770.48     1903.04    144.43 o 
  -4  10   9      158.24      154.32     38.20 o 
  -3  10   9     1879.50     1809.17     83.63 o 
  -2  10   9      104.67      117.16     31.63 o 
  -1  10   9     5178.62     5118.15     99.54 o 
   0  10   9     1116.26     1165.35     54.65 o 
   1  10   9     4945.43     4903.07    106.14 o 
   2  10   9      145.40      139.25     25.97 o 
   3  10   9     6444.54     6617.81    171.89 o 
   4  10   9     1575.03     1657.55     51.14 o 
   5  10   9     4383.33     4646.27     91.06 o 
   6  10   9     1412.92     1445.82     51.10 o 
   7  10   9     2727.15     2719.87     80.66 o 
   8  10   9      418.31      424.06     48.63 o 
   9  10   9     2426.69     2411.25     90.62 o 
  10  10   9     1314.74     1469.35    154.24 o 
  11  10   9      952.95      895.93     69.16 o 
  12  10   9      681.28      575.05    134.31 o 
  -6  11   9     2104.50     2276.08    140.85 o 
  -5  11   9      273.46      380.16     73.56 o 
  -4  11   9     2198.30     2285.38     93.84 o 
  -3  11   9      248.22      219.97     35.71 o 
  -2  11   9     1312.55     1374.26     58.17 o 
  -1  11   9      135.51      207.01     34.96 o 
   0  11   9     2594.97     2617.67    100.31 o 
   1  11   9       11.86      -26.26     26.26 o 
   2  11   9     2921.89     2793.10     87.79 o 
   3  11   9     1128.21     1079.28     49.89 o 
   4  11   9     2941.88     3019.87     85.27 o 
   5  11   9     2404.71     2301.12     71.67 o 
   6  11   9     3163.43     3482.47     90.71 o 
   7  11   9     1984.59     2006.56     71.88 o 
   8  11   9     2713.07     2946.63    107.79 o 
   9  11   9     2063.89     2228.87     90.16 o 
  10  11   9     1929.17     1775.15     85.71 o 
  11  11   9      714.95      703.42     91.05 o 
  12  11   9      639.92      624.15     83.43 o 
  -5  12   9     2313.62     2239.18    129.47 o 
  -4  12   9      405.93      361.35     79.53 o 
  -3  12   9     2379.47     2333.34     92.37 o 
  -2  12   9      555.69      552.57     46.41 o 
  -1  12   9     3403.01     3424.45    108.39 o 
   0  12   9       65.65      -16.24     48.56 o 
   1  12   9     2981.39     2947.11    122.93 o 
   2  12   9        1.80       13.54     36.15 o 
   3  12   9     1957.63     2015.51     82.66 o 
   4  12   9       19.86       -2.62     30.95 o 
   5  12   9     3830.71     3948.82    117.66 o 
   6  12   9     1056.40     1089.77     56.26 o 
   7  12   9     1460.93     1569.32     66.77 o 
   8  12   9     1549.75     1703.79     70.97 o 
   9  12   9     1524.88     1635.45    108.72 o 
  10  12   9     1560.83     1708.23     86.64 o 
  11  12   9     1075.21     1088.77     75.25 o 
  -4  13   9     2026.40     2012.17    151.23 o 
  -3  13   9        8.37      -43.63     43.63 o 
  -2  13   9     2226.44     2277.01     94.01 o 
  -1  13   9       14.43      -43.11     43.11 o 
   0  13   9     3641.51     3727.19    118.95 o 
   1  13   9      135.45       91.31     56.72 o 
   2  13   9     2960.58     3005.74    191.24 o 
   3  13   9        3.16      -20.30     48.48 o 
   4  13   9     3288.74     3324.85    113.68 o 
   5  13   9      170.01       78.01     34.73 o 
   6  13   9     1896.95     1860.62     70.38 o 
   7  13   9      202.74      171.13     41.46 o 
   8  13   9     1731.05     1858.98     87.06 o 
   9  13   9     1239.12     1072.82     72.74 o 
  10  13   9      920.31      930.31     72.43 o 
  -2  14   9        5.11      -44.77     44.77 o 
  -1  14   9     2681.91     2756.60    106.94 o 
   0  14   9        3.20       -1.76     46.07 o 
   1  14   9     3614.02     3559.98    175.43 o 
   2  14   9       23.67      -51.70     51.70 o 
   3  14   9     2471.31     2689.19    124.63 o 
   4  14   9        8.16       64.23     54.70 o 
   5  14   9     2534.74     2782.01    195.88 o 
   6  14   9      146.50      186.79     58.25 o 
   7  14   9     1729.40     1815.23     73.47 o 
   8  14   9      232.40      216.81     44.48 o 
   9  14   9     1414.30     1576.31     84.57 o 
   0  15   9     1921.77     1877.11     96.82 o 
   1  15   9       43.90       29.82     49.44 o 
   2  15   9     2059.48     2102.34    145.28 o 
   3  15   9      121.76       70.36     61.25 o 
   4  15   9     2704.38     2800.65    265.25 o 
   5  15   9      246.18      232.47     67.67 o 
   6  15   9     3073.26     2883.17    136.55 o 
   7  15   9       88.58       62.68     47.32 o 
  -3  -7  10      506.70      596.99     75.05 o 
  -2  -7  10      433.42      422.16     76.75 o 
  -1  -7  10      422.08      216.34     81.39 o 
   0  -7  10      538.54      446.17     94.46 o 
   1  -7  10      460.11      320.92     91.51 o 
   2  -7  10      563.04      588.02    105.85 o 
   3  -7  10      986.42     1076.67    188.29 o 
   4  -7  10      211.21      156.30     71.97 o 
  -4  -6  10      370.09      293.29     62.84 o 
  -3  -6  10      727.08      791.64     77.72 o 
  -2  -6  10      565.40      543.45     69.93 o 
  -1  -6  10      397.10      477.80     67.45 o 
   0  -6  10      857.37      572.26     96.99 o 
   1  -6  10      615.61      682.96    258.30 o 
   2  -6  10     1030.53      913.97     92.95 o 
   3  -6  10      430.87      476.97     60.89 o 
   4  -6  10      840.28      810.82     91.49 o 
   5  -6  10      150.04      121.10     67.73 o 
   6  -6  10      662.34      558.65     82.78 o 
  -6  -5  10      961.37      986.22     71.88 o 
  -5  -5  10      116.38       77.51     55.91 o 
  -4  -5  10     1295.13     1210.88     90.42 o 
  -3  -5  10      336.63      362.62     48.08 o 
  -2  -5  10      865.71      919.85     75.12 o 
  -1  -5  10      911.01      878.67     64.67 o 
   0  -5  10      646.93      726.82     74.80 o 
   1  -5  10      821.53      815.45     65.87 o 
   2  -5  10      621.64      663.04     63.26 o 
   3  -5  10     1243.51     1281.20    104.58 o 
   4  -5  10      362.34      351.65     95.31 o 
   5  -5  10     1318.12     1089.82     96.56 o 
   6  -5  10      131.06       95.57     68.11 o 
   7  -5  10      913.05      926.17    105.00 o 
  -7  -4  10     1889.44     1866.68     77.39 o 
  -6  -4  10      296.38      248.53     42.51 o 
  -5  -4  10     1855.91     1811.37     71.23 o 
  -4  -4  10      127.64      150.55     36.35 o 
  -3  -4  10     2218.08     2186.22     79.70 o 
  -2  -4  10      671.53      678.23     54.49 o 
  -1  -4  10     1499.37     1549.64     71.57 o 
   0  -4  10      419.64      343.15     44.59 o 
   1  -4  10      716.88      701.13     90.01 o 
   2  -4  10      825.23      885.88     84.76 o 
   3  -4  10      545.07      587.70     54.62 o 
   4  -4  10     1628.54     1707.39    124.57 o 
   5  -4  10      186.76      134.38     58.02 o 
   6  -4  10     1589.77     1485.35    104.35 o 
   7  -4  10       77.79      -11.90     53.25 o 
   8  -4  10     1280.16     1365.72    217.18 o 
   9  -4  10      107.00       16.70     64.94 o 
  -7  -3  10      212.77      192.32     47.81 o 
  -6  -3  10     2050.62     2121.73    145.51 o 
  -5  -3  10      387.76      391.56     43.61 o 
  -4  -3  10     1991.67     2190.10     72.57 o 
  -3  -3  10      383.67      368.43     39.66 o 
  -2  -3  10     1937.43     1978.73     65.80 o 
  -1  -3  10      995.29     1024.44     59.22 o 
   0  -3  10     1577.57     1613.77     68.26 o 
   1  -3  10     1168.46     1168.77     65.03 o 
   2  -3  10     1896.18     1787.64     77.40 o 
   3  -3  10      873.13      826.35     77.12 o 
   4  -3  10     1092.84     1144.54     66.08 o 
   5  -3  10      997.49      945.61     81.04 o 
   6  -3  10      412.12      411.62     50.43 o 
   7  -3  10     1527.83     1279.13    104.79 o 
   8  -3  10      301.25      316.28     78.23 o 
   9  -3  10     1277.38     1287.34    219.50 o 
  10  -3  10        2.17      -50.05     57.02 o 
  -8  -2  10       23.01        9.81     43.07 o 
  -7  -2  10     1693.23     1695.41    132.33 o 
  -6  -2  10      119.48       66.00     40.57 o 
  -5  -2  10     1755.05     1833.13     68.92 o 
  -4  -2  10      542.35      507.93     63.24 o 
  -3  -2  10     1845.91     2049.41     79.65 o 
  -2  -2  10      543.04      526.94     38.98 o 
  -1  -2  10     2229.58     2355.66     67.31 o 
   0  -2  10     1176.40     1142.29     58.04 o 
   1  -2  10     1745.70     1720.16     69.86 o 
   2  -2  10     2500.57     2417.27     84.18 o 
   3  -2  10     1132.78     1005.87     75.26 o 
   4  -2  10      854.71      890.96     57.73 o 
   5  -2  10      768.24      711.38     78.91 o 
   6  -2  10     1406.49     1493.16     73.61 o 
   7  -2  10      382.47      320.96     47.55 o 
   8  -2  10     1091.82     1112.08     72.47 o 
   9  -2  10      201.41      314.10     67.30 o 
  10  -2  10     1146.98     1169.51    215.70 o 
  -8  -1  10     1386.99     1466.20     82.30 o 
  -7  -1  10       42.60       15.35     40.03 o 
  -6  -1  10     2065.56     2005.60     84.21 o 
  -5  -1  10      330.53      365.11     46.75 o 
  -4  -1  10     2106.92     2106.17     85.34 o 
  -3  -1  10      792.15      816.57     45.70 o 
  -2  -1  10     2874.17     2827.00     74.43 o 
  -1  -1  10     1781.80     1744.77     55.70 o 
   0  -1  10     1197.62     1353.15     59.03 o 
   1  -1  10      664.95      731.44     50.07 o 
   2  -1  10     4201.46     4071.79    180.16 o 
   3  -1  10     1192.75     1169.87     75.44 o 
   4  -1  10     1175.07     1179.64     61.75 o 
   5  -1  10     1501.94     1554.28     90.38 o 
   6  -1  10      675.59      664.06     53.76 o 
   7  -1  10     1606.76     1704.69     77.90 o 
   8  -1  10      773.39      698.15     71.12 o 
   9  -1  10     1035.27     1149.05     72.74 o 
  10  -1  10       99.36       78.31     39.14 o 
  11  -1  10      808.63      931.49     69.67 o 
  -8   0  10        7.19      -39.77     39.77 o 
  -7   0  10     2167.17     2344.33     93.59 o 
  -6   0  10        9.34      -19.17     45.37 o 
  -5   0  10     3036.18     3204.95    101.83 o 
  -4   0  10       22.59       -7.85     31.12 o 
  -3   0  10     2843.58     2905.19     81.93 o 
  -2   0  10      360.85      418.89     34.00 o 
  -1   0  10     1355.13     1492.63     49.87 o 
   0   0  10     1621.51     1604.47     60.65 o 
   1   0  10     2973.13     3079.29     90.94 o 
   2   0  10     3919.37     3694.17    294.91 o 
   3   0  10     1037.68     1124.89    125.04 o 
   4   0  10     3238.11     3346.27    101.37 o 
   5   0  10      547.63      572.47     90.70 o 
   6   0  10     2244.71     2168.56     82.46 o 
   7   0  10     1521.46     1422.17    129.18 o 
   8   0  10     1939.23     1992.73     84.31 o 
   9   0  10      530.99      581.50     99.90 o 
  10   0  10     1423.62     1454.65    116.87 o 
  11   0  10       35.28      -27.84     36.43 o 
  12   0  10     1081.26     1111.14    107.83 o 
  -8   1  10     1858.30     1884.24     89.35 o 
  -7   1  10       37.22       34.67     40.18 o 
  -6   1  10     3363.95     3378.52    115.95 o 
  -5   1  10      230.24      203.73     41.87 o 
  -4   1  10     3586.36     3651.41    104.91 o 
  -3   1  10       12.37       21.38     25.88 o 
  -2   1  10     4742.57     4858.45    102.95 o 
  -1   1  10      359.86      378.39     29.56 o 
   0   1  10     1397.50     1447.30     49.36 o 
   1   1  10      392.99      436.65     39.77 o 
   2   1  10     2025.83     2112.50     74.13 o 
   3   1  10      484.43      427.24     64.10 o 
   4   1  10     2585.17     2539.80     86.48 o 
   5   1  10     3003.03     2911.25    158.79 o 
   6   1  10      158.81      100.34     37.62 o 
   7   1  10     2383.46     2269.38     85.99 o 
   8   1  10      446.33      464.88     50.65 o 
   9   1  10     1569.04     1591.26     86.51 o 
  10   1  10      190.10      105.25     39.43 o 
  11   1  10     1218.37     1241.05     66.31 o 
  12   1  10       68.89       78.48     43.26 o 
  -9   2  10     1554.13     1450.08     90.01 o 
  -8   2  10        3.84       -7.62     40.49 o 
  -7   2  10     2664.62     2711.04    100.52 o 
  -6   2  10       59.90       46.94     39.59 o 
  -5   2  10     3007.85     3026.03    188.53 o 
  -4   2  10       21.44        4.77     30.93 o 
  -3   2  10     4286.48     4286.18    111.54 o 
  -2   2  10      643.72      656.12     37.46 o 
  -1   2  10     4620.40     4859.72    132.26 o 
   0   2  10     1206.98     1191.37     40.33 o 
   1   2  10     4929.81     4774.05    148.13 o 
   2   2  10      887.14      897.34     50.63 o 
   3   2  10     5214.84     5209.30    159.43 o 
   4   2  10     2033.30     2034.75     77.37 o 
   5   2  10      895.20      977.82     59.46 o 
   6   2  10     1473.20     1612.48     71.98 o 
   7   2  10     1524.67     1479.52     71.68 o 
   8   2  10     2480.56     2378.68     90.53 o 
   9   2  10      298.06      360.49     43.38 o 
  10   2  10     1942.64     1911.70     89.81 o 
  11   2  10       84.27       69.03     46.99 o 
  12   2  10     2722.22     2750.03    187.53 o 
  -8   3  10     1416.42     1288.09     79.11 o 
  -7   3  10       36.20       35.68     40.05 o 
  -6   3  10     2326.71     2237.07    103.79 o 
  -5   3  10      395.59      382.37     45.51 o 
  -4   3  10     2553.93     2629.25     86.53 o 
  -3   3  10      583.89      668.65     64.37 o 
  -2   3  10     2623.77     2688.79     69.56 o 
  -1   3  10       57.98      100.45     22.05 o 
   0   3  10     4060.60     4042.44     94.16 o 
   1   3  10     1865.06     1815.05     83.79 o 
   2   3  10     2190.29     2088.81     84.24 o 
   3   3  10      263.02      318.80     45.38 o 
   4   3  10     2214.85     2099.68     76.18 o 
   5   3  10     1404.40     1371.86     65.51 o 
   6   3  10      837.42      898.27     58.30 o 
   7   3  10     3085.58     2929.80    104.62 o 
   8   3  10      756.55      755.73     60.50 o 
   9   3  10     1222.47     1344.23     64.36 o 
  10   3  10      152.75       82.60     38.70 o 
  11   3  10     1498.23     1359.72     78.88 o 
  12   3  10        3.97      -39.16     39.16 o 
  13   3  10     1019.42     1047.77     68.92 o 
  -8   4  10      354.91      370.54     57.16 o 
  -7   4  10     1765.34     1678.78     84.72 o 
  -6   4  10       45.54       76.44     39.32 o 
  -5   4  10     2142.86     2216.00    126.62 o 
  -4   4  10      153.19      147.47     37.06 o 
  -3   4  10     4778.17     4990.86    125.56 o 
  -2   4  10      449.04      421.99     38.10 o 
  -1   4  10     3069.00     2996.95     71.28 o 
   0   4  10     2089.81     2046.69     53.75 o 
   1   4  10     3342.97     3317.66     69.82 o 
   2   4  10      687.14      701.38     55.27 o 
   3   4  10     7456.10     7193.47    271.16 o 
   4   4  10     1370.18     1446.38     74.83 o 
   5   4  10     2154.97     2148.93     77.97 o 
   6   4  10     1941.23     1952.42     77.40 o 
   7   4  10     2611.47     2413.72    189.28 o 
   8   4  10     1208.26     1235.19     65.68 o 
   9   4  10      670.82      672.62     52.08 o 
  10   4  10     1102.40     1166.22     64.51 o 
  11   4  10      142.81       56.64     40.69 o 
  12   4  10     1383.18     1462.97     75.73 o 
  13   4  10      139.26      122.32     47.17 o 
  -8   5  10     3045.31     3067.39    116.69 o 
  -7   5  10      128.46      139.85     47.14 o 
  -6   5  10     3150.64     2991.93    132.38 o 
  -5   5  10        4.51       28.74     35.85 o 
  -4   5  10     2975.14     3008.93     96.41 o 
  -3   5  10      198.57      244.73     41.78 o 
  -2   5  10     1815.28     1962.30     69.48 o 
  -1   5  10      469.59      532.97     29.15 o 
   0   5  10     1962.80     2055.72    102.96 o 
   1   5  10     2466.24     2540.84     59.47 o 
   2   5  10     2501.12     2383.11     67.33 o 
   3   5  10     3688.05     3509.37     95.30 o 
   4   5  10     1395.43     1391.02     74.25 o 
   5   5  10     3489.41     3480.29    121.35 o 
   6   5  10     2405.09     2425.64     86.04 o 
   7   5  10     2303.19     2226.02     72.16 o 
   8   5  10     2238.99     2147.33     75.15 o 
   9   5  10     2675.97     2748.44    105.79 o 
  10   5  10      271.93      227.37     60.14 o 
  11   5  10     1666.10     1645.08    122.16 o 
  12   5  10       50.82       24.95     43.30 o 
  13   5  10     1070.55     1226.18     73.40 o 
  -8   6  10      301.12      212.20     57.15 o 
  -7   6  10     2202.21     2139.89     97.91 o 
  -6   6  10       74.33       56.10     66.20 o 
  -5   6  10     2785.29     2753.59     99.49 o 
  -4   6  10      133.04      227.17     66.96 o 
  -3   6  10     5257.56     5114.90    131.66 o 
  -2   6  10        7.43      -11.39     23.61 o 
  -1   6  10     3339.04     3175.73     67.01 o 
   0   6  10      780.95      788.77     34.32 o 
   1   6  10     3609.44     3538.13     69.98 o 
   2   6  10      278.01      253.35     28.33 o 
   3   6  10     2781.16     2706.26     58.81 o 
   4   6  10      736.94      779.31     49.66 o 
   5   6  10     1361.23     1300.55     73.33 o 
   6   6  10     3700.56     3613.23    101.70 o 
   7   6  10      680.39      752.49     52.31 o 
   8   6  10     2356.00     2560.61    106.15 o 
   9   6  10     1254.51     1190.49     67.95 o 
  10   6  10     2899.94     2827.43     99.12 o 
  11   6  10      313.66      374.08     62.32 o 
  12   6  10     1666.82     1574.92     86.42 o 
  13   6  10      372.59      348.39     59.96 o 
  -8   7  10     1261.82     1143.65    163.83 o 
  -7   7  10      107.38       98.93     61.17 o 
  -6   7  10     3327.20     3407.38    118.47 o 
  -5   7  10       29.17      -10.49     37.40 o 
  -4   7  10     4576.31     4604.89    123.89 o 
  -3   7  10       19.51        0.33     27.46 o 
  -2   7  10     5214.55     5312.92    124.35 o 
  -1   7  10      430.05      433.22     30.10 o 
   0   7  10     4092.04     4091.27     79.42 o 
   1   7  10      402.49      396.72     28.38 o 
   2   7  10     3523.83     3417.94     79.37 o 
   3   7  10      891.31      940.54     40.12 o 
   4   7  10     3061.49     3070.77     84.73 o 
   5   7  10     2302.56     2294.93     67.20 o 
   6   7  10     1502.65     1512.37     56.66 o 
   7   7  10     2192.68     2188.78     68.95 o 
   8   7  10     1379.95     1348.65     66.91 o 
   9   7  10     2781.29     2976.94     99.44 o 
  10   7  10      670.73      626.30     63.73 o 
  11   7  10     2810.67     2810.56    103.82 o 
  12   7  10       95.57       52.34     47.24 o 
  13   7  10     2036.72     2196.54    100.66 o 
  -7   8  10     1513.46     1620.37    120.56 o 
  -6   8  10       41.77       70.27     48.34 o 
  -5   8  10     1599.33     1719.14    104.90 o 
  -4   8  10       66.25       -0.82     39.36 o 
  -3   8  10     3366.73     3394.51     89.17 o 
  -2   8  10       47.81       38.71     28.48 o 
  -1   8  10     5402.90     5501.32    100.81 o 
   0   8  10      250.71      293.83     27.32 o 
   1   8  10     4459.19     4440.76     85.88 o 
   2   8  10      814.58      858.74     37.87 o 
   3   8  10     2991.47     2942.48     60.49 o 
   4   8  10      817.05      931.99     36.89 o 
   5   8  10     2018.20     1980.58     62.34 o 
   6   8  10     1425.62     1490.51     74.26 o 
   7   8  10     1299.70     1337.51     56.46 o 
   8   8  10     1345.45     1223.37     56.16 o 
   9   8  10     1092.12     1162.57     66.36 o 
  10   8  10     1776.20     1830.51     82.80 o 
  11   8  10      258.80      305.48     51.06 o 
  12   8  10     2420.45     2449.12    102.58 o 
  13   8  10      139.50       86.58     51.69 o 
  -7   9  10      187.13      174.20     72.69 o 
  -6   9  10     1486.58     1687.32    135.58 o 
  -5   9  10       45.66       68.09     52.15 o 
  -4   9  10     2524.08     2571.50     78.70 o 
  -3   9  10       86.11       47.35     38.04 o 
  -2   9  10     2996.92     3042.90     82.82 o 
  -1   9  10     1126.50     1103.54     43.21 o 
   0   9  10     3440.29     3526.91     82.21 o 
   1   9  10     1476.01     1442.90     61.47 o 
   2   9  10     5130.88     5152.05     86.04 o 
   3   9  10      617.45      637.85     32.10 o 
   4   9  10     4569.24     4646.19     81.57 o 
   5   9  10     1162.18     1139.79     40.78 o 
   6   9  10     3744.14     3703.46     88.69 o 
   7   9  10     1775.83     1710.69     62.07 o 
   8   9  10     1041.17     1085.17     76.36 o 
   9   9  10      646.62      797.98     50.50 o 
  10   9  10      437.77      431.98     52.69 o 
  11   9  10     1418.21     1525.02     97.08 o 
  12   9  10      262.57      212.45     71.51 o 
  -6  10  10      207.73      321.34    113.02 o 
  -5  10  10     1500.24     1692.32     96.11 o 
  -4  10  10        2.89       45.78     35.54 o 
  -3  10  10     1797.21     1836.01     68.99 o 
  -2  10  10       15.37       10.96     32.84 o 
  -1  10  10     3446.36     3585.92     80.94 o 
   0  10  10      708.67      770.29     53.39 o 
   1  10  10     2890.13     2803.82     78.24 o 
   2  10  10     1274.17     1384.15     48.37 o 
   3  10  10     3974.50     4081.26     99.73 o 
   4  10  10     2907.99     2939.54     69.91 o 
   5  10  10     1954.37     2055.26     60.10 o 
   6  10  10     1780.97     1990.90     81.56 o 
   7  10  10     2470.15     2520.74     90.95 o 
   8  10  10     1529.71     1657.42     78.22 o 
   9  10  10     2018.08     1967.62     86.64 o 
  10  10  10     1909.30     1883.60    131.24 o 
  11  10  10      885.28      833.11     88.38 o 
  12  10  10      922.30     1021.29     98.34 o 
  -5  11  10      134.03      267.82     69.59 o 
  -4  11  10     2656.06     2555.53    105.85 o 
  -3  11  10      117.35      143.24     43.22 o 
  -2  11  10     2741.05     2785.19     84.33 o 
  -1  11  10       19.40       29.82     28.69 o 
   0  11  10     2571.20     2702.10     78.43 o 
   1  11  10      100.39       34.29     31.81 o 
   2  11  10     2572.09     2665.18     76.92 o 
   3  11  10      524.12      485.60     35.44 o 
   4  11  10     2065.25     2212.93     61.84 o 
   5  11  10     2509.97     2371.18     65.05 o 
   6  11  10     2799.52     2876.60     84.17 o 
   7  11  10     2706.49     2671.25     83.76 o 
   8  11  10     1223.56     1243.79     71.83 o 
   9  11  10     2296.71     2202.81     91.35 o 
  10  11  10      826.83      764.07     67.42 o 
  11  11  10     1389.40     1491.02     84.86 o 
  12  11  10      592.39      547.37     84.56 o 
  -4  12  10       37.61       28.72     47.89 o 
  -3  12  10     2274.23     2325.37     81.40 o 
  -2  12  10      166.75      211.30     63.92 o 
  -1  12  10     4023.58     4110.01    102.63 o 
   0  12  10       19.55       36.73     39.15 o 
   1  12  10     2826.31     2889.93    111.22 o 
   2  12  10       11.84      -18.87     38.66 o 
   3  12  10     2247.37     2438.87    120.83 o 
   4  12  10      620.19      606.27     45.80 o 
   5  12  10     2648.01     2703.21    104.02 o 
   6  12  10     1111.41     1138.46     58.98 o 
   7  12  10     1314.05     1437.46     65.94 o 
   8  12  10     1306.76     1458.10     78.17 o 
   9  12  10     1258.08     1383.65     83.78 o 
  10  12  10     2161.80     2268.50     98.15 o 
  11  12  10      684.45      664.40     83.64 o 
  -3  13  10       24.72      -26.76     47.65 o 
  -2  13  10     2242.86     2170.47     93.62 o 
  -1  13  10       13.63        4.77     45.74 o 
   0  13  10     3366.62     3470.57    115.15 o 
   1  13  10       41.25      -50.13     50.13 o 
   2  13  10     2889.96     2905.94    213.38 o 
   3  13  10       47.67       17.98     41.97 o 
   4  13  10     3408.36     3516.98    113.45 o 
   5  13  10      257.48      222.43     40.27 o 
   6  13  10     1786.26     1937.59     72.79 o 
   7  13  10      480.14      482.10     48.50 o 
   8  13  10      986.06     1068.24     63.64 o 
   9  13  10     1400.09     1509.33     83.85 o 
  10  13  10      495.87      536.39     93.03 o 
  -1  14  10     2686.67     2842.43    109.47 o 
   0  14  10      138.46      109.27     51.75 o 
   1  14  10     2676.74     2820.34    165.10 o 
   2  14  10      127.32      158.79     63.08 o 
   3  14  10     1907.58     1836.95    258.51 o 
   4  14  10      154.11      150.86     62.36 o 
   5  14  10     2964.96     2690.72    127.74 o 
   6  14  10      276.36      326.64     46.93 o 
   7  14  10     1575.34     1666.35     74.02 o 
   8  14  10      323.62      415.48     50.90 o 
   9  14  10      950.66      903.42     72.21 o 
   1  15  10      223.17      178.48     58.67 o 
   2  15  10     1663.35     1670.01    110.33 o 
   3  15  10      413.45      454.97    106.06 o 
   4  15  10     2047.73     2031.58    119.28 o 
   5  15  10      603.09      498.74     78.82 o 
   6  15  10     2024.60     2067.89    258.08 o 
   7  15  10      387.51      413.94     74.60 o 
  -2  -6  11      472.03      465.99     92.78 o 
  -1  -6  11      394.90      427.19     94.88 o 
   0  -6  11     1262.14      972.03    121.45 o 
   1  -6  11      201.40      162.78     83.08 o 
   2  -6  11     1151.38     1093.06    131.15 o 
   3  -6  11       54.65       22.67     59.99 o 
   4  -6  11      747.20      694.74     87.31 o 
  -4  -5  11      992.25     1078.95    225.40 o 
  -3  -5  11      357.28      390.62     66.37 o 
  -2  -5  11      608.27      559.83     69.27 o 
  -1  -5  11      791.82      709.97     72.74 o 
   0  -5  11      311.48      203.70     58.06 o 
   1  -5  11      644.29      689.68     74.53 o 
   2  -5  11      213.95      159.95     71.90 o 
   3  -5  11      772.83      791.15     68.33 o 
   4  -5  11       27.64       52.89     57.69 o 
   5  -5  11      889.42      957.15    111.33 o 
   6  -5  11        4.89      -56.33     56.33 o 
  -5  -4  11     1483.96     1487.40     92.75 o 
  -4  -4  11      329.63      309.20     67.37 o 
  -3  -4  11     1575.88     1650.89     78.77 o 
  -2  -4  11     1112.48     1086.87     67.89 o 
  -1  -4  11      716.84      711.76     71.83 o 
   0  -4  11      735.32      670.34     70.74 o 
   1  -4  11     1272.49     1244.76     88.41 o 
   2  -4  11     1256.28     1216.04     74.50 o 
   3  -4  11      328.73      368.61     45.41 o 
   4  -4  11     1363.19     1423.31    136.63 o 
   5  -4  11       49.34      -18.54     52.37 o 
   6  -4  11      847.28      834.47     86.87 o 
   7  -4  11       83.26       -8.33     55.10 o 
  -6  -3  11     1067.73     1000.87    116.93 o 
  -5  -3  11      152.86       54.83     43.90 o 
  -4  -3  11     1230.88     1301.00    147.00 o 
  -3  -3  11      384.82      286.80     47.15 o 
  -2  -3  11     1437.02     1576.13    126.68 o 
  -1  -3  11      985.49      959.42     96.36 o 
   0  -3  11     1113.86     1009.73     78.57 o 
   1  -3  11     1148.44     1216.09     84.98 o 
   2  -3  11      168.59      213.18     59.39 o 
   3  -3  11     1307.01     1319.82    124.19 o 
   4  -3  11      259.50      300.18     47.52 o 
   5  -3  11     1464.40     1428.28     81.22 o 
   6  -3  11       59.05       -4.52     51.85 o 
   7  -3  11     1057.32     1198.42    197.99 o 
   8  -3  11       73.58      127.55     63.22 o 
   9  -3  11     1101.46     1250.91    105.48 o 
  -6  -2  11      280.52      164.86     56.85 o 
  -5  -2  11      945.61     1014.25    116.21 o 
  -4  -2  11      113.87       90.16     39.80 o 
  -3  -2  11     1580.83     1670.20     75.22 o 
  -2  -2  11     1039.58     1167.98     65.68 o 
  -1  -2  11     1471.95     1568.56     84.93 o 
   0  -2  11     1464.20     1349.56     99.31 o 
   1  -2  11     1755.58     1752.29     92.28 o 
   2  -2  11     1080.21      962.37     61.48 o 
   3  -2  11     1844.79     1816.33     96.46 o 
   4  -2  11     1092.98     1035.97     92.87 o 
   5  -2  11      224.66      139.81     42.14 o 
   6  -2  11     1213.67     1217.21    108.20 o 
   7  -2  11       65.41       19.78     41.36 o 
   8  -2  11      577.65      663.86     79.13 o 
   9  -2  11       48.86       28.83     59.78 o 
  -7  -1  11      136.92      112.23     44.77 o 
  -6  -1  11     1616.47     1698.32     81.76 o 
  -5  -1  11      268.10      268.62     39.67 o 
  -4  -1  11      856.59      896.72     51.41 o 
  -3  -1  11      533.53      517.04     50.15 o 
  -2  -1  11     1257.38     1400.59     67.85 o 
  -1  -1  11     1271.27     1277.54     78.57 o 
   0  -1  11      914.20      933.53    184.50 o 
   1  -1  11     2442.11     2199.52     98.83 o 
   2  -1  11      972.54      914.73     58.91 o 
   3  -1  11     2818.93     2719.08    114.62 o 
   4  -1  11      356.31      416.11     47.94 o 
   5  -1  11     2011.94     2072.53    121.10 o 
   6  -1  11      398.17      348.01     48.49 o 
   7  -1  11     2203.08     2160.12     89.48 o 
   8  -1  11      150.87      198.02     47.26 o 
   9  -1  11     1144.21     1086.62    132.72 o 
  10  -1  11       12.84      -29.83     55.03 o 
  -7   0  11     1533.54     1539.24     81.84 o 
  -6   0  11       96.83       22.62     39.23 o 
  -5   0  11     1343.12     1405.39     71.83 o 
  -4   0  11      206.36      165.66     34.43 o 
  -3   0  11     1866.80     1956.55     65.60 o 
  -2   0  11      196.03      213.32     37.55 o 
  -1   0  11     1844.66     1919.73     79.49 o 
   0   0  11      665.60      712.24     64.38 o 
   1   0  11     1675.46     1476.49     80.50 o 
   2   0  11     1613.69     1608.28     80.88 o 
   3   0  11      236.70      266.42     52.06 o 
   4   0  11     1285.03     1411.04     70.65 o 
   5   0  11      116.69      103.22     39.56 o 
   6   0  11     2906.94     2784.15     96.88 o 
   7   0  11      114.92       75.06     58.15 o 
   8   0  11     1490.60     1428.62     91.52 o 
   9   0  11       22.82       63.12     44.18 o 
  10   0  11      794.24      765.22     55.66 o 
  11   0  11        1.13      -24.62     39.49 o 
  -7   1  11       35.04       49.73     41.99 o 
  -6   1  11     3732.74     3730.95    132.77 o 
  -5   1  11      432.00      404.22     48.59 o 
  -4   1  11     2916.05     3088.58     85.21 o 
  -3   1  11      227.13      202.35     33.25 o 
  -2   1  11     2110.52     2092.94     63.09 o 
  -1   1  11     1852.04     1769.74     68.41 o 
   0   1  11     1110.05      970.51     70.66 o 
   1   1  11      900.98      856.59     67.16 o 
   2   1  11     3204.87     3026.31    147.44 o 
   3   1  11     2410.28     2491.88    107.77 o 
   4   1  11      898.11      848.51     58.66 o 
   5   1  11     3566.59     3448.18    129.44 o 
   6   1  11      402.48      481.14     50.60 o 
   7   1  11     2443.56     2540.37    156.45 o 
   8   1  11      161.91      156.82     45.43 o 
   9   1  11     1937.58     2079.72    160.06 o 
  10   1  11       92.54      113.21     40.59 o 
  11   1  11     1239.24     1266.33     74.38 o 
  -8   2  11      121.88      -19.40     43.36 o 
  -7   2  11     1554.82     1672.97     84.99 o 
  -6   2  11      569.92      603.13     57.57 o 
  -5   2  11     1350.33     1449.69    127.69 o 
  -4   2  11      347.11      379.29     44.40 o 
  -3   2  11     2718.48     2727.58     75.77 o 
  -2   2  11      562.82      592.87     44.80 o 
  -1   2  11     2277.09     2312.91    100.85 o 
   0   2  11      768.44      827.93    113.44 o 
   1   2  11     2240.22     2098.77     92.83 o 
   2   2  11     2005.46     1978.16     72.55 o 
   3   2  11      936.63     1027.97    164.68 o 
   4   2  11     1750.83     1764.97     74.98 o 
   5   2  11      121.99      132.45     39.55 o 
   6   2  11     1403.52     1443.38     81.08 o 
   7   2  11      379.14      376.47     62.40 o 
   8   2  11     3207.52     3209.62    108.04 o 
   9   2  11        3.93       24.20     48.27 o 
  10   2  11     1840.82     1877.89     76.10 o 
  11   2  11       92.96      116.97     48.50 o 
  12   2  11     1427.04     1432.83     92.54 o 
  -8   3  11     1066.05     1017.67     73.96 o 
  -7   3  11        4.39      -38.18     38.18 o 
  -6   3  11     2234.00     2336.50     92.37 o 
  -5   3  11      334.79      256.35     43.15 o 
  -4   3  11     1879.65     2000.96    106.84 o 
  -3   3  11     1042.88     1123.83     73.35 o 
  -2   3  11     2650.52     2744.26     72.53 o 
  -1   3  11     2247.76     2150.58     59.78 o 
   0   3  11     2814.43     2806.77     99.42 o 
   1   3  11     1545.94     1453.62    164.89 o 
   2   3  11     2827.31     2738.65    140.22 o 
   3   3  11      579.34      664.81     48.41 o 
   4   3  11     3097.75     3015.67     95.34 o 
   5   3  11     2917.87     2754.32     94.75 o 
   6   3  11      527.02      420.74     49.60 o 
   7   3  11     2191.11     2277.02    116.55 o 
   8   3  11      311.22      244.04     46.41 o 
   9   3  11     1223.16     1336.62     64.91 o 
  10   3  11        1.64      -10.10     36.74 o 
  11   3  11     2059.13     2382.22     87.06 o 
  12   3  11       42.68      -39.10     39.10 o 
  -8   4  11        0.30      -45.62     69.06 o 
  -7   4  11     2317.53     2212.18     96.02 o 
  -6   4  11      157.21       96.88     42.23 o 
  -5   4  11     1683.52     1590.76     75.52 o 
  -4   4  11      380.38      329.24     43.14 o 
  -3   4  11     1953.41     2042.17     74.44 o 
  -2   4  11     1032.53     1018.90     45.81 o 
  -1   4  11     1969.32     1978.80     57.10 o 
   0   4  11     2590.09     2361.74     87.71 o 
   1   4  11     1081.99     1144.33     79.49 o 
   2   4  11     3017.61     2874.56    124.61 o 
   3   4  11     1830.44     1686.40     94.04 o 
   4   4  11     4055.41     4062.98    164.04 o 
   5   4  11      275.39      248.06     42.50 o 
   6   4  11     2494.25     2408.88     88.68 o 
   7   4  11     1764.95     1735.86     78.84 o 
   8   4  11     2549.68     2613.91     99.71 o 
   9   4  11      379.55      326.80     45.29 o 
  10   4  11     1428.43     1442.77     70.66 o 
  11   4  11        2.47      -36.33     36.33 o 
  12   4  11     1506.33     1667.60    110.40 o 
  -7   5  11        5.79      -13.43     41.12 o 
  -6   5  11     2033.53     1975.20     88.23 o 
  -5   5  11       44.21       -8.15     37.64 o 
  -4   5  11     2942.07     3054.23    130.76 o 
  -3   5  11      374.67      413.25     44.94 o 
  -2   5  11     2317.30     2321.89     89.42 o 
  -1   5  11      407.48      397.38     31.91 o 
   0   5  11     1845.17     1750.18     66.10 o 
   1   5  11     3792.33     3445.00    116.59 o 
   2   5  11     1422.56     1471.89     74.50 o 
   3   5  11     1926.04     1773.01     68.55 o 
   4   5  11      926.76      884.45     66.58 o 
   5   5  11     3164.86     2955.68    114.90 o 
   6   5  11      759.46      698.07     64.29 o 
   7   5  11     3844.58     3944.02    119.79 o 
   8   5  11      435.31      333.25     43.02 o 
   9   5  11     1896.84     2015.65     78.34 o 
  10   5  11       29.94       19.55     45.16 o 
  11   5  11     2185.58     2236.15     87.08 o 
  12   5  11       25.84      -15.01     42.93 o 
  -7   6  11     2895.18     2778.58    111.70 o 
  -6   6  11        7.63      -24.88     41.54 o 
  -5   6  11     2798.92     2734.57    100.84 o 
  -4   6  11       80.60       88.40     37.77 o 
  -3   6  11     4012.21     3948.13    112.54 o 
  -2   6  11      566.90      517.41     38.19 o 
  -1   6  11     3148.20     3124.89     68.66 o 
   0   6  11     1575.70     1443.26     49.79 o 
   1   6  11     2296.18     2257.18     58.46 o 
   2   6  11     1398.74     1425.64    138.32 o 
   3   6  11     2002.38     1878.15    104.40 o 
   4   6  11     4200.55     4276.77    115.10 o 
   5   6  11      447.57      473.66     55.90 o 
   6   6  11     3291.23     3146.66    119.34 o 
   7   6  11      590.46      595.22     53.72 o 
   8   6  11     2401.62     2584.67     99.69 o 
   9   6  11      156.78      140.69     44.08 o 
  10   6  11     2861.89     2810.21    102.24 o 
  11   6  11       54.80      -42.22     42.37 o 
  12   6  11     1720.40     1558.28     88.17 o 
  -7   7  11       41.55       19.39     58.85 o 
  -6   7  11     1888.47     1897.58     92.16 o 
  -5   7  11      410.33      351.41     52.91 o 
  -4   7  11     2999.09     2945.62    102.51 o 
  -3   7  11      326.44      312.31     44.25 o 
  -2   7  11     3781.80     3828.40     80.22 o 
  -1   7  11      496.35      545.21     34.31 o 
   0   7  11     4548.94     4659.98     88.80 o 
   1   7  11     1381.51     1285.61     43.86 o 
   2   7  11     3580.44     3457.11     75.41 o 
   3   7  11     1542.75     1492.61     76.82 o 
   4   7  11      968.33     1091.33     51.81 o 
   5   7  11     2333.64     2185.37     79.79 o 
   6   7  11      499.60      548.24     49.29 o 
   7   7  11     2975.59     3110.44    167.30 o 
   8   7  11      646.72      641.07     55.88 o 
   9   7  11     3850.88     3711.39    129.60 o 
  10   7  11       22.35      -39.86     39.86 o 
  11   7  11     2499.72     2527.91    137.62 o 
  12   7  11        5.96       -6.77     46.65 o 
  -6   8  11      239.79      228.30     53.35 o 
  -5   8  11     1497.96     1531.44     84.33 o 
  -4   8  11      288.96      206.49     55.16 o 
  -3   8  11     2859.40     2898.63     96.53 o 
  -2   8  11      619.29      701.23     39.38 o 
  -1   8  11     3465.24     3414.01     75.10 o 
   0   8  11     1128.84     1089.93     42.94 o 
   1   8  11     3384.24     3405.61     73.38 o 
   2   8  11     1200.52     1277.51     46.69 o 
   3   8  11     3521.02     3434.82     76.27 o 
   4   8  11     2383.87     2410.42     63.48 o 
   5   8  11     1991.27     1917.10     57.42 o 
   6   8  11     2514.54     2500.69     74.68 o 
   7   8  11      445.49      515.43     44.25 o 
   8   8  11     1029.96     1073.91     65.04 o 
   9   8  11      454.23      459.94     52.28 o 
  10   8  11     1832.20     1868.59     90.95 o 
  11   8  11        8.27       -2.28     43.47 o 
  12   8  11     1490.90     1448.54     86.51 o 
  -6   9  11     1757.90     1849.65     97.32 o 
  -5   9  11       43.46       84.63     72.11 o 
  -4   9  11     1464.73     1424.79    163.20 o 
  -3   9  11      600.62      631.41     46.94 o 
  -2   9  11     2332.25     2467.17     82.59 o 
  -1   9  11      924.89      968.99     43.67 o 
   0   9  11     2297.84     2380.69     61.61 o 
   1   9  11     1589.84     1629.90     46.05 o 
   2   9  11     2955.57     2990.48     63.27 o 
   3   9  11     2530.04     2610.17     59.76 o 
   4   9  11     3221.42     3312.70     68.30 o 
   5   9  11     2030.17     2176.07     60.93 o 
   6   9  11     2416.02     2487.12     87.95 o 
   7   9  11     2220.52     2229.92     72.65 o 
   8   9  11     1106.96     1072.50     56.88 o 
   9   9  11     1618.34     1692.41     79.16 o 
  10   9  11      204.78      194.29     56.19 o 
  11   9  11     1661.66     1574.81     84.16 o 
  12   9  11       17.70        8.94     65.25 o 
  -5  10  11     1930.27     1883.02    115.27 o 
  -4  10  11       67.37       80.57     66.84 o 
  -3  10  11     1523.18     1609.56     67.70 o 
  -2  10  11       79.45      119.81     36.79 o 
  -1  10  11     1812.50     1781.97     66.62 o 
   0  10  11     1113.79     1107.87     55.80 o 
   1  10  11     2021.02     2102.03     70.20 o 
   2  10  11     1559.92     1570.63     62.03 o 
   3  10  11     2228.86     2351.05     64.14 o 
   4  10  11     2532.78     2605.56     75.04 o 
   5  10  11     1160.19     1239.13     50.97 o 
   6  10  11     3584.63     3741.64     95.97 o 
   7  10  11      923.06     1029.88     66.59 o 
   8  10  11     1504.58     1639.10     80.49 o 
   9  10  11      783.27      746.49     64.16 o 
  10  10  11     2011.99     2129.45    134.43 o 
  11  10  11      291.32      192.00     90.46 o 
  12  10  11     1199.30     1239.26    107.58 o 
  -4  11  11     2656.60     2646.52    103.05 o 
  -3  11  11       52.65       57.17     37.62 o 
  -2  11  11     3456.83     3504.08     96.48 o 
  -1  11  11      201.34      238.46     35.86 o 
   0  11  11     1506.06     1543.41     64.18 o 
   1  11  11      167.82      176.47     37.28 o 
   2  11  11     1992.90     2043.01     75.60 o 
   3  11  11      934.61      988.32     57.71 o 
   4  11  11     1195.43     1384.23     52.91 o 
   5  11  11     1661.76     1830.89     59.82 o 
   6  11  11     1482.90     1628.79     59.10 o 
   7  11  11     2762.61     2759.68     83.03 o 
   8  11  11      592.38      585.88     59.89 o 
   9  11  11     3118.29     3245.18    113.62 o 
  10  11  11      296.88      280.27     54.69 o 
  11  11  11     1817.52     1921.89     98.07 o 
  -3  12  11     2335.38     2489.06    100.91 o 
  -2  12  11        5.31       -8.63     36.61 o 
  -1  12  11     3146.76     3045.42    101.18 o 
   0  12  11      287.93      332.28     49.46 o 
   1  12  11     2206.97     2375.21     77.45 o 
   2  12  11      267.59      313.51     41.12 o 
   3  12  11     1676.51     1736.03    105.59 o 
   4  12  11     1104.67     1203.08     58.15 o 
   5  12  11     1297.91     1463.09     65.12 o 
   6  12  11     1344.40     1539.57     77.97 o 
   7  12  11      728.41      640.68     52.75 o 
   8  12  11     1139.97     1130.65     73.83 o 
   9  12  11      375.67      374.78     58.15 o 
  10  12  11     2099.48     2130.65     98.19 o 
  -2  13  11     2064.54     1949.70     99.33 o 
  -1  13  11      447.84      427.90     71.01 o 
   0  13  11     2458.31     2615.73    100.39 o 
   1  13  11      188.05      193.53     62.88 o 
   2  13  11     2029.40     2108.03    111.96 o 
   3  13  11      219.63      138.29     47.45 o 
   4  13  11     2240.30     2380.87     97.62 o 
   5  13  11      740.45      794.98     53.90 o 
   6  13  11     1186.59     1281.09     64.22 o 
   7  13  11      419.21      452.05     50.11 o 
   8  13  11      544.64      631.74     62.17 o 
   9  13  11     1583.25     1679.64    115.79 o 
  10  13  11      237.43      238.12     56.81 o 
  -1  14  11     1769.83     1823.04    112.81 o 
   0  14  11      649.27      627.08     64.84 o 
   1  14  11     1595.66     1736.80    123.35 o 
   2  14  11      911.76      990.59    125.67 o 
   3  14  11     1728.13     1921.12    111.67 o 
   4  14  11      622.61      732.90     82.80 o 
   5  14  11     1799.34     1824.71     90.00 o 
   6  14  11      363.05      404.19     49.05 o 
   7  14  11      850.02      883.69     59.88 o 
   8  14  11      645.32      667.29     58.63 o 
   2  15  11      741.33      729.59     86.92 o 
   3  15  11      753.14      787.61     87.00 o 
   4  15  11     1241.82     1192.56     98.32 o 
   5  15  11     1607.66     1559.20    109.85 o 
   6  15  11     1008.30      961.71     94.89 o 
  -1  -5  12     1335.69     1271.02    136.63 o 
   0  -5  12      114.71      -17.29     73.80 o 
   1  -5  12      485.08      326.56     70.85 o 
   2  -5  12      319.89      158.98     62.62 o 
   3  -5  12      960.74      768.78     83.64 o 
  -3  -4  12      369.13      280.22     63.35 o 
  -2  -4  12      616.12      678.69     76.48 o 
  -1  -4  12      403.09      301.83     61.72 o 
   0  -4  12      856.53      874.52     81.09 o 
   1  -4  12      212.01      150.73     57.17 o 
   2  -4  12     1032.85      830.80     86.24 o 
   3  -4  12       90.80       37.21     56.64 o 
   4  -4  12      598.70      606.92     88.88 o 
   5  -4  12        0.35      -14.92     56.02 o 
   6  -4  12      870.51      787.76     87.63 o 
  -4  -3  12      950.29      937.15     69.51 o 
  -3  -3  12      725.06      555.14     93.99 o 
  -2  -3  12      653.19      619.71    195.46 o 
  -1  -3  12     1234.67     1054.13     99.31 o 
   0  -3  12      564.18      447.11     65.33 o 
   1  -3  12      761.16      792.19     76.75 o 
   2  -3  12      328.97      334.04     63.90 o 
   3  -3  12      748.41      826.72     84.73 o 
   4  -3  12      173.82       95.22     60.41 o 
   5  -3  12      924.21      919.97     85.58 o 
   6  -3  12        6.39      -44.33     53.72 o 
   7  -3  12      473.52      432.42    105.22 o 
  -5  -2  12      724.55      768.14     65.24 o 
  -4  -2  12      330.48      272.03     48.00 o 
  -3  -2  12      399.33      470.92     55.00 o 
  -2  -2  12     1992.08     1858.72    100.76 o 
  -1  -2  12      185.02      157.65     51.08 o 
   0  -2  12      920.52      761.34     93.41 o 
   1  -2  12      426.29      407.08     62.76 o 
   2  -2  12     2018.00     1662.10     98.54 o 
   3  -2  12      106.90      -12.81     41.49 o 
   4  -2  12     2479.97     2546.90    135.93 o 
   5  -2  12        9.63       12.02     50.44 o 
   6  -2  12      751.66      814.22     64.07 o 
   7  -2  12       69.90       29.50     67.68 o 
   8  -2  12      820.31      942.52     91.29 o 
  -6  -1  12      575.46      584.96     68.30 o 
  -5  -1  12      156.70      119.12     45.69 o 
  -4  -1  12      552.04      625.66     58.13 o 
  -3  -1  12      542.77      517.42     67.29 o 
  -2  -1  12      595.40      654.75     69.48 o 
  -1  -1  12     1362.48     1239.59     91.09 o 
   0  -1  12      398.06      401.17     61.04 o 
   1  -1  12     1561.26     1362.13     89.16 o 
   2  -1  12       99.58       99.22     51.08 o 
   3  -1  12      730.55      666.75    117.69 o 
   4  -1  12       69.71       54.73     39.52 o 
   5  -1  12     1204.59     1205.11     93.07 o 
   6  -1  12        2.58      -38.31     39.27 o 
   7  -1  12     1226.94     1287.21     75.37 o 
   8  -1  12       13.27       -3.84     42.21 o 
   9  -1  12      854.45      748.10     89.61 o 
  -6   0  12      381.56      337.40     53.55 o 
  -5   0  12     1144.59     1258.01     77.74 o 
  -4   0  12      482.97      479.81     53.58 o 
  -3   0  12     1176.77     1312.00     84.70 o 
  -2   0  12     1308.92     1214.95     66.46 o 
  -1   0  12      513.46      539.22     63.66 o 
   0   0  12     1193.17     1139.16    166.57 o 
   1   0  12      418.71      456.11    113.86 o 
   2   0  12     1736.22     1743.50     94.32 o 
   3   0  12      268.88      174.76     44.15 o 
   4   0  12     2742.84     2875.67    178.03 o 
   5   0  12        3.99      -20.13     36.92 o 
   6   0  12     2355.35     2468.98     94.09 o 
   7   0  12        7.74       -7.32     40.33 o 
   8   0  12      748.82      677.72     65.10 o 
   9   0  12        1.22      -42.84     42.84 o 
  10   0  12      732.20      728.49    101.53 o 
  -6   1  12     1354.41     1380.09     99.94 o 
  -5   1  12      740.96      717.81     62.53 o 
  -4   1  12      982.80      997.15     66.05 o 
  -3   1  12      813.00      834.83    112.09 o 
  -2   1  12     1492.05     1590.01     92.10 o 
  -1   1  12     1204.35     1244.50    113.86 o 
   0   1  12      592.83      593.84     64.67 o 
   1   1  12     1239.19     1149.54     79.37 o 
   2   1  12      211.38       68.24     45.08 o 
   3   1  12     1619.41     1642.75     93.68 o 
   4   1  12       11.66       -7.51     36.34 o 
   5   1  12     1961.08     2099.83     84.82 o 
   6   1  12       67.71       82.81     40.39 o 
   7   1  12     2473.19     2510.30     96.49 o 
   8   1  12       11.01        5.23     41.16 o 
   9   1  12     1532.12     1400.64     81.63 o 
  10   1  12      201.96      165.96     43.60 o 
  11   1  12      973.78      904.09     63.38 o 
  -7   2  12      890.59      844.15    134.95 o 
  -6   2  12      612.34      426.56     91.09 o 
  -5   2  12     1094.25     1142.45     87.98 o 
  -4   2  12      416.97      381.56     48.70 o 
  -3   2  12     1429.76     1441.41    134.08 o 
  -2   2  12     1510.72     1476.07     67.78 o 
  -1   2  12      852.52      760.19     68.33 o 
   0   2  12     1937.60     1946.01    114.28 o 
   1   2  12     1927.77     1733.51    112.60 o 
   2   2  12     1795.04     1684.13     89.77 o 
   3   2  12      591.70      559.25     69.46 o 
   4   2  12     1820.69     1795.44     77.64 o 
   5   2  12      171.01      214.54     43.17 o 
   6   2  12     1857.53     1898.24     82.89 o 
   7   2  12       26.88      -15.02     47.18 o 
   8   2  12     1309.99     1347.92     77.35 o 
   9   2  12      131.60       60.71     45.57 o 
  10   2  12     1096.00     1142.80     65.08 o 
  11   2  12      117.44       72.53     42.86 o 
  -7   3  12       79.48      -40.91     40.91 o 
  -6   3  12     1323.54     1335.46     76.62 o 
  -5   3  12      799.22      637.15     72.53 o 
  -4   3  12      919.09      979.12    100.87 o 
  -3   3  12     1576.68     1601.13     72.64 o 
  -2   3  12     1184.78     1175.30     67.29 o 
  -1   3  12     2435.33     2418.56    126.42 o 
   0   3  12      582.16      595.83     60.57 o 
   1   3  12     1493.94     1381.23    139.58 o 
   2   3  12      982.16      963.18     71.17 o 
   3   3  12     2437.47     2421.38    194.51 o 
   4   3  12      796.92      849.73     59.04 o 
   5   3  12     1972.96     2086.56     91.73 o 
   6   3  12      340.76      363.24     49.61 o 
   7   3  12     2235.21     2294.09     93.27 o 
   8   3  12      102.39       65.56     49.55 o 
   9   3  12     1898.04     1874.69     88.70 o 
  10   3  12       17.85        4.22     38.13 o 
  11   3  12     1262.14     1282.57     93.74 o 
  -7   4  12     1467.57     1324.82     80.38 o 
  -6   4  12      360.36      314.28     51.67 o 
  -5   4  12      726.81      776.54     60.33 o 
  -4   4  12      380.24      289.91     44.28 o 
  -3   4  12     1127.57     1245.32     64.89 o 
  -2   4  12     1375.98     1396.69     67.22 o 
  -1   4  12     1350.15     1425.92     81.83 o 
   0   4  12     2387.03     2349.84    133.26 o 
   1   4  12      510.58      525.32     56.84 o 
   2   4  12     2520.03     2274.34     97.32 o 
   3   4  12      485.44      438.68     56.00 o 
   4   4  12     3253.26     3118.20    120.60 o 
   5   4  12       49.47       41.25     47.33 o 
   6   4  12     2214.75     2071.70     85.19 o 
   7   4  12      542.59      581.28     58.15 o 
   8   4  12     2262.79     2464.89     97.64 o 
   9   4  12       40.49       17.58     37.14 o 
  10   4  12     1394.52     1442.40     90.82 o 
  11   4  12       28.64      -39.59     39.59 o 
  12   4  12     1250.52     1282.58     73.90 o 
  -6   5  12     2308.33     2238.61     95.11 o 
  -5   5  12      152.02       80.91     41.33 o 
  -4   5  12     2096.64     1996.18     98.36 o 
  -3   5  12      902.01      871.44     48.53 o 
  -2   5  12     1616.61     1578.13     67.97 o 
  -1   5  12     1243.64     1148.02     64.28 o 
   0   5  12      665.30      736.10     63.46 o 
   1   5  12     1978.81     1901.36     89.24 o 
   2   5  12      486.20      471.45     55.05 o 
   3   5  12     2101.97     2018.12     77.28 o 
   4   5  12      471.45      499.38     48.59 o 
   5   5  12     3206.80     3136.60    121.39 o 
   6   5  12      204.14      183.79     48.40 o 
   7   5  12     2726.95     2746.99    101.41 o 
   8   5  12      194.51      169.44     40.41 o 
   9   5  12     1433.60     1379.30     73.04 o 
  10   5  12       18.67       11.33     39.63 o 
  11   5  12     1916.35     1970.38     83.92 o 
  12   5  12        1.06      -14.07     42.32 o 
  -6   6  12      182.94       99.19     57.53 o 
  -5   6  12     1592.31     1748.60     85.77 o 
  -4   6  12      521.14      533.21     87.63 o 
  -3   6  12     3064.75     3301.08     94.04 o 
  -2   6  12      491.47      467.19     38.42 o 
  -1   6  12     2378.64     2294.52     78.94 o 
   0   6  12     2054.73     1909.49     85.58 o 
   1   6  12     1066.12     1151.50     73.99 o 
   2   6  12     2616.48     2524.44    101.29 o 
   3   6  12     1313.62     1210.99     62.29 o 
   4   6  12     2640.48     2412.54     85.42 o 
   5   6  12       63.11       56.17     42.75 o 
   6   6  12     2560.63     2713.92    137.27 o 
   7   6  12      190.74      212.37     53.25 o 
   8   6  12     2605.79     2732.13    110.70 o 
   9   6  12        2.71      -39.40     39.40 o 
  10   6  12     2083.04     2187.32    105.24 o 
  11   6  12        0.11      -16.16     45.31 o 
  12   6  12     1788.56     1738.09    103.83 o 
  -6   7  12     1026.21     1067.12     93.38 o 
  -5   7  12      343.77      312.08     50.76 o 
  -4   7  12     1923.93     1879.49     84.50 o 
  -3   7  12      895.53      898.13     51.30 o 
  -2   7  12     2633.53     2592.36     75.44 o 
  -1   7  12      964.20      891.05     57.16 o 
   0   7  12     2950.55     3000.41    102.87 o 
   1   7  12     1341.27     1364.20     76.70 o 
   2   7  12     1717.50     1693.91     78.94 o 
   3   7  12     1331.89     1304.66    110.21 o 
   4   7  12      604.67      585.58     51.66 o 
   5   7  12     2317.38     2383.17     85.34 o 
   6   7  12      289.66      270.28     44.74 o 
   7   7  12     1660.31     1566.79     74.67 o 
   8   7  12       88.27      110.95     42.75 o 
   9   7  12     2228.31     2090.52     87.87 o 
  10   7  12        2.48      -14.48     43.28 o 
  11   7  12     1966.37     1945.80     93.46 o 
  12   7  12        7.44      -46.82     46.82 o 
  -6   8  12      236.48      174.41     53.45 o 
  -5   8  12      617.69      648.72     64.36 o 
  -4   8  12      335.58      366.17     51.93 o 
  -3   8  12     2009.02     2111.12     72.33 o 
  -2   8  12      934.18      838.62     68.48 o 
  -1   8  12     2178.70     2180.55     60.46 o 
   0   8  12     1650.94     1624.39     59.44 o 
   1   8  12     2226.94     2095.19     67.81 o 
   2   8  12     1736.96     1711.91     55.81 o 
   3   8  12     2661.04     2724.32     78.64 o 
   4   8  12     2415.03     2382.00     74.29 o 
   5   8  12     1025.36     1029.51     53.16 o 
   6   8  12     2013.83     1974.54     80.13 o 
   7   8  12      463.66      464.24     51.67 o 
   8   8  12     1786.17     1819.23    110.73 o 
   9   8  12       61.90       31.05     59.68 o 
  10   8  12     1181.09     1185.20     75.44 o 
  11   8  12        5.45        5.59     46.64 o 
  12   8  12      911.00      936.03     75.69 o 
  -5   9  12      189.24      203.02     51.47 o 
  -4   9  12     1217.14     1256.51     93.92 o 
  -3   9  12      301.62      291.61     39.59 o 
  -2   9  12     1212.80     1339.81     79.33 o 
  -1   9  12      651.60      647.12     39.44 o 
   0   9  12     1033.73     1128.72     62.73 o 
   1   9  12     1947.54     1953.01     58.99 o 
   2   9  12      994.46     1140.27     48.51 o 
   3   9  12     2345.41     2395.26     59.93 o 
   4   9  12     1397.49     1382.70     65.33 o 
   5   9  12     2516.43     2584.35     69.49 o 
   6   9  12      942.46     1089.75     60.55 o 
   7   9  12     1860.73     1857.69     70.49 o 
   8   9  12      684.47      770.79     68.61 o 
   9   9  12     1530.57     1538.63     79.91 o 
  10   9  12      104.64       44.26     46.62 o 
  11   9  12     1202.31     1213.83     78.85 o 
  12   9  12        4.85        9.16     64.20 o 
  -4  10  12      187.30      159.75     59.79 o 
  -3  10  12     1110.88     1224.08     73.47 o 
  -2  10  12      287.04      299.80     42.46 o 
  -1  10  12     1796.78     1827.34     68.63 o 
   0  10  12      674.31      677.52     51.30 o 
   1  10  12      904.37     1019.46     63.49 o 
   2  10  12     1464.93     1512.08     78.58 o 
   3  10  12     1441.35     1592.51     63.24 o 
   4  10  12     2372.79     2424.48     68.83 o 
   5  10  12      669.28      708.73     58.74 o 
   6  10  12     2565.85     2892.89     87.04 o 
   7  10  12      137.59      148.17     40.91 o 
   8  10  12     1929.77     2202.89    106.93 o 
   9  10  12      187.49      166.34     52.66 o 
  10  10  12     2308.63     2573.40    142.54 o 
  11  10  12        2.02      -36.75     61.93 o 
  -4  11  12     2126.89     2075.50    283.81 o 
  -3  11  12      114.86       47.24     39.30 o 
  -2  11  12     2247.83     2477.32     82.08 o 
  -1  11  12      314.35      338.92     39.68 o 
   0  11  12      864.74      953.38     53.61 o 
   1  11  12      644.96      636.49     57.70 o 
   2  11  12     1185.51     1323.61     63.20 o 
   3  11  12      907.75      996.93     56.69 o 
   4  11  12      356.94      465.53     39.63 o 
   5  11  12     1194.74     1274.75     54.61 o 
   6  11  12      726.98      846.90     93.10 o 
   7  11  12     2906.13     3112.95     91.89 o 
   8  11  12      210.81      210.02     44.28 o 
   9  11  12     2044.46     2167.34     97.82 o 
  10  11  12       18.64       43.43     53.13 o 
  11  11  12     1502.92     1485.38    114.09 o 
  -3  12  12     1802.37     1832.99     90.52 o 
  -2  12  12      152.77      148.84     42.77 o 
  -1  12  12     2462.02     2502.30    121.25 o 
   0  12  12      297.75      284.53     44.04 o 
   1  12  12     1909.78     2013.01     86.98 o 
   2  12  12      530.69      616.27     51.86 o 
   3  12  12     1445.96     1584.48     69.15 o 
   4  12  12     1148.51     1230.89     82.42 o 
   5  12  12      621.76      670.55     54.42 o 
   6  12  12     1672.10     1784.83     97.50 o 
   7  12  12      101.50      138.35     47.94 o 
   8  12  12     1320.53     1181.68     77.20 o 
   9  12  12      157.25      127.41     89.57 o 
  10  12  12     2861.49     2909.90    145.35 o 
  -1  13  12      945.27      884.67     71.36 o 
   0  13  12      792.44      788.21     82.08 o 
   1  13  12      780.80      851.15     83.48 o 
   2  13  12     1374.77     1386.82     80.81 o 
   3  13  12      872.87      907.01     70.11 o 
   4  13  12     1190.73     1185.35     76.67 o 
   5  13  12      574.70      610.59     65.01 o 
   6  13  12     1110.92     1163.20     65.33 o 
   7  13  12      530.62      550.40    101.47 o 
   8  13  12      299.88      232.95     55.67 o 
   9  13  12     1474.38     1508.92    104.26 o 
   1  14  12     1178.06     1333.49    138.11 o 
   2  14  12      837.24      871.62     88.84 o 
   3  14  12     1081.77     1148.70     96.17 o 
   4  14  12     1375.85     1077.12     99.94 o 
   5  14  12     1118.85     1140.85     78.54 o 
   6  14  12     1170.04     1147.09     82.26 o 
   7  14  12      521.97      501.43     54.77 o 
  -2  -3  13      118.71       65.32     79.07 o 
  -1  -3  13     1095.97      999.67    100.16 o 
   0  -3  13      117.06       34.20     85.18 o 
   1  -3  13      643.43      714.74     78.34 o 
   2  -3  13       47.89       39.72     55.31 o 
   3  -3  13     1315.85     1264.69     78.68 o 
   4  -3  13        6.26       55.68     58.17 o 
   5  -3  13     1142.30      900.02     88.94 o 
  -3  -2  13      107.51       73.88     53.28 o 
  -2  -2  13      704.17      631.39     77.80 o 
  -1  -2  13      106.95      137.19     56.08 o 
   0  -2  13      806.48      672.78    137.69 o 
   1  -2  13      146.08      276.36    105.22 o 
   2  -2  13     1446.31     1091.25     89.50 o 
   3  -2  13        4.62      -50.43     50.43 o 
   4  -2  13      986.92      986.46     79.54 o 
   5  -2  13        9.31       21.37     55.53 o 
   6  -2  13      770.42      661.79    103.53 o 
   7  -2  13        7.62       14.80     56.86 o 
  -4  -1  13      267.99      247.16     62.92 o 
  -3  -1  13      978.63      786.71     80.64 o 
  -2  -1  13       86.68      130.76     58.20 o 
  -1  -1  13     1242.53     1105.00     85.96 o 
   0  -1  13      179.93      166.58     55.44 o 
   1  -1  13      893.73      773.34     98.89 o 
   2  -1  13        8.32      -41.06     46.63 o 
   3  -1  13     1500.25     1129.20     91.54 o 
   4  -1  13       16.63       29.38     43.72 o 
   5  -1  13     1404.33     1346.08    112.22 o 
   6  -1  13        2.23      -25.18     40.30 o 
   7  -1  13      689.34      696.25     85.18 o 
   8  -1  13       11.38       30.79     87.08 o 
  -5   0  13      568.00      631.75     85.67 o 
  -4   0  13      745.99      720.45     79.48 o 
  -3   0  13      384.30      405.55     66.51 o 
  -2   0  13     1497.82     1478.19     97.81 o 
  -1   0  13      143.84       89.65     50.54 o 
   0   0  13      754.64      680.11     71.87 o 
   1   0  13      191.17      241.35     56.55 o 
   2   0  13     1476.59     1363.40     91.63 o 
   3   0  13       17.28       33.37     56.72 o 
   4   0  13     1752.73     1804.39     72.97 o 
   5   0  13      100.48      101.13     44.03 o 
   6   0  13     1431.02     1392.47    125.54 o 
   7   0  13       26.96       -3.12     50.93 o 
   8   0  13     1440.71     1413.08     89.37 o 
   9   0  13      139.76      109.17     52.35 o 
  -5   1  13      801.91      712.98     67.66 o 
  -4   1  13      841.78      883.96     65.56 o 
  -3   1  13     1121.01     1019.10    162.99 o 
  -2   1  13      852.46      912.89     80.64 o 
  -1   1  13     1445.33     1391.88     91.47 o 
   0   1  13      265.46      286.54     58.65 o 
   1   1  13     1547.67     1506.69    162.99 o 
   2   1  13       21.92      -46.60     46.60 o 
   3   1  13     1193.10     1120.37     86.86 o 
   4   1  13       10.34      -12.22     34.56 o 
   5   1  13     1717.55     1604.66    148.29 o 
   6   1  13        4.85       11.03     41.22 o 
   7   1  13     1145.85     1077.66     71.98 o 
   8   1  13       24.98      -29.97     42.51 o 
   9   1  13     1202.37     1130.11    109.15 o 
  10   1  13      305.28      331.94     60.83 o 
  -5   2  13      578.09      773.66     69.24 o 
  -4   2  13     1026.16      965.74     66.14 o 
  -3   2  13      854.54      907.79     62.55 o 
  -2   2  13     2280.67     2280.62    336.94 o 
  -1   2  13      439.61      394.21     60.86 o 
   0   2  13     1258.63     1100.49     82.57 o 
   1   2  13      789.79      683.93     69.42 o 
   2   2  13     2289.23     2181.26    195.25 o 
   3   2  13      263.11      267.15     57.22 o 
   4   2  13     2392.58     2473.76     99.16 o 
   5   2  13       81.15       56.94     42.00 o 
   6   2  13     1560.86     1426.57     90.73 o 
   7   2  13        3.62        3.52     40.49 o 
   8   2  13     1069.40     1021.24     77.96 o 
   9   2  13      119.40       99.61     48.34 o 
  10   2  13      997.23      906.60     62.56 o 
  -5   3  13      614.61      535.05     58.72 o 
  -4   3  13      792.30      917.92     67.46 o 
  -3   3  13     1040.00     1135.82     69.24 o 
  -2   3  13      443.09      551.61     66.70 o 
  -1   3  13     2609.23     2353.85    108.93 o 
   0   3  13      363.60      286.09     83.71 o 
   1   3  13     2579.48     2259.89    200.94 o 
   2   3  13      222.71       73.92     52.92 o 
   3   3  13     1956.81     1820.50     95.96 o 
   4   3  13       76.71       66.03     35.50 o 
   5   3  13     1863.22     1757.89    101.53 o 
   6   3  13      143.36      108.15     43.62 o 
   7   3  13     1905.23     1937.57     88.37 o 
   8   3  13        1.64       -9.04     42.93 o 
   9   3  13     1299.23     1162.09     77.06 o 
  10   3  13       70.07       63.50     41.99 o 
  11   3  13     1097.35     1151.41     68.96 o 
  -5   4  13      534.73      492.03     58.92 o 
  -4   4  13      513.29      504.94     53.50 o 
  -3   4  13      959.94      981.95     97.86 o 
  -2   4  13     1614.52     1618.09     92.56 o 
  -1   4  13      704.42      743.81     68.43 o 
   0   4  13     1299.33     1221.95    210.85 o 
   1   4  13      389.50      448.66     58.56 o 
   2   4  13     2403.93     2188.97    100.73 o 
   3   4  13      259.48      295.23     55.01 o 
   4   4  13     3290.23     3184.93    104.23 o 
   5   4  13        1.34      -30.87     41.13 o 
   6   4  13     1384.48     1311.98     75.92 o 
   7   4  13       23.33      -12.00     40.81 o 
   8   4  13     2023.80     2000.66     90.60 o 
   9   4  13        2.99      -20.07     44.89 o 
  10   4  13     1237.95     1359.72    103.90 o 
  11   4  13       22.61        4.80     42.60 o 
  -5   5  13      357.47      275.47    122.72 o 
  -4   5  13     1468.38     1573.72     77.69 o 
  -3   5  13     1108.67     1038.63     64.30 o 
  -2   5  13     1276.93     1313.41     67.52 o 
  -1   5  13     1484.39     1422.82    121.24 o 
   0   5  13      252.54      279.05     51.91 o 
   1   5  13     1858.25     1798.66     91.80 o 
   2   5  13      141.90      175.48     48.38 o 
   3   5  13     2930.44     2692.45     93.09 o 
   4   5  13       49.76       37.45     37.11 o 
   5   5  13     2246.50     2239.30    107.96 o 
   6   5  13       40.24       61.03     55.03 o 
   7   5  13     2762.64     2692.58    140.01 o 
   8   5  13        1.88      -30.22     41.60 o 
   9   5  13     1064.18     1032.55     64.48 o 
  10   5  13       34.89       19.39     41.51 o 
  11   5  13     1077.47     1045.14     68.00 o 
  -5   6  13     1338.56     1462.18    101.09 o 
  -4   6  13      857.86      871.94     78.59 o 
  -3   6  13     1375.27     1364.45     84.04 o 
  -2   6  13      810.91      689.57     90.07 o 
  -1   6  13     1923.49     1971.26     97.21 o 
   0   6  13     1629.04     1504.50     84.16 o 
   1   6  13      675.09      650.05    159.62 o 
   2   6  13     1638.72     1516.62     84.23 o 
   3   6  13      657.50      747.74     56.91 o 
   4   6  13     2735.24     2545.35     91.40 o 
   5   6  13       30.35      -23.71     37.77 o 
   6   6  13     1998.95     1971.62    184.92 o 
   7   6  13        0.81      -44.01     44.01 o 
   8   6  13     1720.30     1804.51     83.15 o 
   9   6  13       22.42        5.86     40.73 o 
  10   6  13     1958.75     2082.20     93.35 o 
  11   6  13      116.72       59.44     50.02 o 
  -5   7  13      555.01      525.28     75.95 o 
  -4   7  13     1097.92     1291.44     85.54 o 
  -3   7  13     1474.00     1355.49     73.23 o 
  -2   7  13     1537.55     1646.70     74.03 o 
  -1   7  13     1373.45     1295.07     65.13 o 
   0   7  13      801.97      769.33     67.54 o 
   1   7  13     2481.81     2457.68    104.89 o 
   2   7  13     1408.84     1358.55     80.35 o 
   3   7  13     2239.04     2200.07    101.78 o 
   4   7  13      478.37      508.03     55.04 o 
   5   7  13     1364.06     1402.80     73.12 o 
   6   7  13       28.86       52.94     47.32 o 
   7   7  13     1818.56     1883.49     83.64 o 
   8   7  13       31.77       38.04     43.76 o 
   9   7  13     1482.06     1578.37     83.05 o 
  10   7  13      274.04      283.43     93.44 o 
  11   7  13     1073.56     1140.95     78.65 o 
  -5   8  13      758.27      774.53     85.16 o 
  -4   8  13      721.39      785.57     63.90 o 
  -3   8  13     1275.55     1467.55     75.01 o 
  -2   8  13     1118.17     1011.03     70.42 o 
  -1   8  13      937.51      943.08     59.29 o 
   0   8  13     1419.50     1327.98     64.71 o 
   1   8  13      810.50      902.44    119.13 o 
   2   8  13     1445.18     1518.89     72.24 o 
   3   8  13      849.46      852.41     59.53 o 
   4   8  13     2646.73     2752.05     95.51 o 
   5   8  13      395.92      466.34     59.42 o 
   6   8  13     2578.51     2661.45     82.91 o 
   7   8  13      200.32      189.53     47.53 o 
   8   8  13     1656.15     1649.70    113.52 o 
   9   8  13        3.01       -4.48     43.41 o 
  10   8  13     1064.30     1120.65     76.92 o 
  11   8  13        2.40      -23.92     48.44 o 
  -4   9  13      771.95      942.56     68.22 o 
  -3   9  13      913.75     1018.00     67.39 o 
  -2   9  13      564.30      500.63     51.20 o 
  -1   9  13     1240.74     1273.18     78.02 o 
   0   9  13      438.17      520.60     43.61 o 
   1   9  13     2222.85     2176.87     71.52 o 
   2   9  13      437.88      432.59     38.57 o 
   3   9  13     2715.53     2674.92     80.81 o 
   4   9  13      359.95      347.60     38.29 o 
   5   9  13     2455.85     2512.41     71.62 o 
   6   9  13       23.74       20.96     35.28 o 
   7   9  13     1562.38     1632.57    120.30 o 
   8   9  13      133.79       58.13     44.82 o 
   9   9  13     2276.09     2557.91    100.87 o 
  10   9  13       31.52       46.12     48.64 o 
  11   9  13     1156.03     1233.82    106.60 o 
  -3  10  13     1618.20     1536.70    145.49 o 
  -2  10  13      414.58      480.82     70.64 o 
  -1  10  13      501.73      509.43     56.17 o 
   0  10  13     1068.15     1054.11     69.63 o 
   1  10  13       68.99       12.94     36.17 o 
   2  10  13     1370.68     1454.83     70.97 o 
   3  10  13      457.62      519.59     42.72 o 
   4  10  13     1829.02     1972.90     87.10 o 
   5  10  13      172.97      193.88     42.94 o 
   6  10  13     2251.71     2348.26     97.45 o 
   7  10  13       35.26        7.92     39.95 o 
   8  10  13     2000.52     2014.06    190.40 o 
   9  10  13        1.80      -57.60     57.60 o 
  10  10  13      974.58      996.63    153.92 o 
  -2  11  13     1989.36     2210.65    113.99 o 
  -1  11  13      928.45      887.40     58.13 o 
   0  11  13     1140.50     1313.77     65.61 o 
   1  11  13     1190.63     1218.79     65.94 o 
   2  11  13      535.26      681.27     53.75 o 
   3  11  13     1595.37     1515.36     85.41 o 
   4  11  13      160.32      126.62     36.41 o 
   5  11  13     1630.34     1640.48     70.37 o 
   6  11  13       11.67      -15.43     37.74 o 
   7  11  13     2241.00     2323.73     84.39 o 
   8  11  13        2.51      -46.26     46.26 o 
   9  11  13     2553.67     2809.42    113.00 o 
  10  11  13        1.28      -67.21     93.83 o 
  -1  12  13     1117.26     1250.75     76.58 o 
   0  12  13     1179.01     1105.08     63.27 o 
   1  12  13      677.70      712.65     65.97 o 
   2  12  13     1369.27     1439.82     94.89 o 
   3  12  13      684.88      654.36     54.65 o 
   4  12  13      939.36      973.86     64.15 o 
   5  12  13      125.44      125.98     36.91 o 
   6  12  13     1624.41     1745.94     73.12 o 
   7  12  13        9.42      -44.87     44.87 o 
   8  12  13     1011.58     1100.79    107.28 o 
   9  12  13        3.94       32.69     51.70 o 
   0  13  13      553.82      562.43     62.56 o 
   1  13  13     1127.60     1069.11    119.13 o 
   2  13  13     1184.66     1176.36     80.36 o 
   3  13  13     1622.45     1606.28     88.93 o 
   4  13  13      546.04      635.18     66.96 o 
   5  13  13     1228.54     1126.33     80.30 o 
   6  13  13      598.32      616.10     56.63 o 
   7  13  13     1475.23     1613.93     88.52 o 
   8  13  13      106.31      102.68     53.13 o 
   2  14  13     1961.99     1905.13    123.14 o 
   3  14  13      546.53      523.03     81.26 o 
   4  14  13     1991.23     1875.52     96.20 o 
   5  14  13      280.85      203.36     77.55 o 
   6  14  13     1362.05     1368.18    105.62 o 
   0  -2  14      871.73      714.81     81.68 o 
   1  -2  14        9.85      -19.14     54.58 o 
   2  -2  14      871.88      748.16     82.37 o 
   3  -2  14       50.40       78.28     47.21 o 
   4  -2  14     1063.32      950.44     91.92 o 
  -2  -1  14        9.25      -49.62     51.68 o 
  -1  -1  14      856.86      806.10     84.21 o 
   0  -1  14        4.93      -47.92     47.92 o 
   1  -1  14     1029.11      927.53     87.37 o 
   2  -1  14       11.75       21.81     53.13 o 
   3  -1  14     1306.38     1113.55     93.92 o 
   4  -1  14        5.18      -15.21     42.47 o 
   5  -1  14      903.51      831.55    134.80 o 
   6  -1  14       58.44        6.68     44.91 o 
  -3   0  14       96.01       66.77     55.66 o 
  -2   0  14     1316.47     1173.85     95.11 o 
  -1   0  14      115.47       13.72     52.12 o 
   0   0  14      689.88      667.58     77.99 o 
   1   0  14       11.88        0.75     49.83 o 
   2   0  14      826.62      752.95     79.14 o 
   3   0  14       49.60      -22.49     52.29 o 
   4   0  14     1153.34     1143.13     75.61 o 
   5   0  14       57.40       34.95     52.18 o 
   6   0  14      815.16      835.57     68.95 o 
   7   0  14      115.52      132.85     50.32 o 
  -3   1  14     1342.95     1098.10     93.02 o 
  -2   1  14      238.90      221.02     62.24 o 
  -1   1  14     1447.66     1276.38     94.63 o 
   0   1  14      113.47       31.15     75.91 o 
   1   1  14     1370.47     1109.35     88.81 o 
   2   1  14        4.27       28.47     50.92 o 
   3   1  14     1257.51     1203.60    109.01 o 
   4   1  14        5.55       -7.42     41.79 o 
   5   1  14      861.27      812.16    197.15 o 
   6   1  14       64.23        7.42     44.09 o 
   7   1  14      832.08      808.44     89.47 o 
   8   1  14       96.37       76.45     50.20 o 
  -4   2  14      964.18      869.14     85.70 o 
  -3   2  14      398.26      390.07    118.08 o 
  -2   2  14     1413.86     1545.41    103.01 o 
  -1   2  14       22.99       13.53     46.46 o 
   0   2  14     1093.84     1002.27     85.69 o 
   1   2  14       60.14        3.28     76.54 o 
   2   2  14     1736.94     1655.22    107.11 o 
   3   2  14       16.61      -18.60     48.21 o 
   4   2  14     1539.70     1523.16     82.54 o 
   5   2  14        4.92      -17.74     41.17 o 
   6   2  14     1365.76     1403.82    117.68 o 
   7   2  14       30.56       29.10     44.20 o 
   8   2  14      759.40      821.01     69.93 o 
   9   2  14      203.29      203.95     54.79 o 
  -4   3  14      113.63      107.21     55.41 o 
  -3   3  14     1194.47     1179.39    125.67 o 
  -2   3  14      231.12      258.20     60.12 o 
  -1   3  14     1762.06     1523.74     95.79 o 
   0   3  14      223.51      195.63     55.11 o 
   1   3  14     2091.54     2097.62    106.55 o 
   2   3  14        0.79       -5.02     58.83 o 
   3   3  14     1599.47     1514.85     98.43 o 
   4   3  14        7.71       11.69     40.05 o 
   5   3  14     1175.38     1175.04     73.69 o 
   6   3  14        3.67       -4.36     43.51 o 
   7   3  14      804.09      858.74     69.22 o 
   8   3  14       31.38      -24.37     43.61 o 
   9   3  14     1479.66     1668.85    140.51 o 
  -4   4  14      297.58      153.96    119.98 o 
  -3   4  14      448.30      476.78     67.92 o 
  -2   4  14     1246.38     1169.70    210.22 o 
  -1   4  14        8.18       12.79     43.47 o 
   0   4  14     1037.46      954.44     79.18 o 
   1   4  14       93.35      111.99     49.71 o 
   2   4  14     1802.85     1749.39     96.24 o 
   3   4  14        0.86        9.72     84.55 o 
   4   4  14     1687.56     1501.66     77.68 o 
   5   4  14       24.75       -8.44     38.65 o 
   6   4  14     1264.40     1199.70     76.83 o 
   7   4  14       12.21      -45.41     58.88 o 
   8   4  14     1134.16      987.16     76.95 o 
   9   4  14       75.85       33.47     48.55 o 
  10   4  14      338.88      200.26     47.59 o 
  -4   5  14      924.84      861.08     65.24 o 
  -3   5  14     1287.88     1335.38    158.14 o 
  -2   5  14      619.57      555.94     75.49 o 
  -1   5  14     1153.86     1020.86     80.61 o 
   0   5  14      254.35      242.96     53.91 o 
   1   5  14     1204.84     1054.87     80.99 o 
   2   5  14        3.87       -8.12     42.63 o 
   3   5  14     1893.38     1748.44     80.66 o 
   4   5  14       17.14      -35.33     35.33 o 
   5   5  14     1309.31     1328.42     88.85 o 
   6   5  14       66.60      108.87     52.02 o 
   7   5  14     1841.34     1859.11    103.91 o 
   8   5  14      128.46      107.54     80.12 o 
   9   5  14     1218.04     1174.01     74.69 o 
  10   5  14       23.11       12.54     43.83 o 
  -4   6  14      653.13      577.44     61.75 o 
  -3   6  14      359.76      331.15     61.77 o 
  -2   6  14      931.96      824.18     76.40 o 
  -1   6  14      511.65      538.79     66.28 o 
   0   6  14     1405.77     1361.84     89.25 o 
   1   6  14       46.21       47.40     44.08 o 
   2   6  14     2001.72     1901.00     98.61 o 
   3   6  14      179.17      101.28     42.20 o 
   4   6  14     2032.57     2036.30    104.44 o 
   5   6  14      182.62      200.34     46.79 o 
   6   6  14      693.10      658.17     73.05 o 
   7   6  14      106.30       55.27     51.88 o 
   8   6  14      998.93     1003.98     69.80 o 
   9   6  14      336.28      319.11     54.00 o 
  10   6  14      568.80      625.23     75.40 o 
  -4   7  14      672.58      737.00     63.62 o 
  -3   7  14     1060.68      997.93     69.02 o 
  -2   7  14      742.02      787.13     75.37 o 
  -1   7  14     1526.10     1375.35     90.72 o 
   0   7  14      282.31      240.68     76.33 o 
   1   7  14     1332.91     1294.58     83.10 o 
   2   7  14      586.91      512.03     64.16 o 
   3   7  14     1552.83     1513.18     78.07 o 
   4   7  14       85.09       75.58     45.05 o 
   5   7  14     1395.59     1443.77    132.46 o 
   6   7  14       20.71       43.76     43.91 o 
   7   7  14     2341.95     2533.27    117.59 o 
   8   7  14      128.71       63.49     45.36 o 
   9   7  14      746.07      710.16     64.95 o 
  10   7  14      122.25      167.40     52.21 o 
  -3   8  14       69.05       58.77     40.63 o 
  -2   8  14      813.97      724.68     92.78 o 
  -1   8  14      237.08      264.72     56.13 o 
   0   8  14     1870.03     1866.03    103.74 o 
   1   8  14      129.86      118.04     47.71 o 
   2   8  14     2546.83     2486.36     93.55 o 
   3   8  14      384.94      342.17     50.43 o 
   4   8  14     2088.68     2144.12     89.30 o 
   5   8  14        7.80       21.06     41.80 o 
   6   8  14     1602.16     1466.07     89.66 o 
   7   8  14       41.92       30.69     42.66 o 
   8   8  14     1557.68     1523.78     81.72 o 
   9   8  14       89.64       48.20     46.71 o 
  10   8  14     1304.48     1382.47     85.31 o 
  -3   9  14      423.89      412.88     52.79 o 
  -2   9  14      266.89      317.84     58.73 o 
  -1   9  14      646.85      627.15     66.85 o 
   0   9  14       27.10       -5.34     41.96 o 
   1   9  14     1084.12     1164.10     74.30 o 
   2   9  14       40.24       17.33     39.45 o 
   3   9  14     1630.52     1564.53     77.02 o 
   4   9  14        8.18       19.03     40.16 o 
   5   9  14     1788.93     1730.10     71.10 o 
   6   9  14       94.95       73.17     49.67 o 
   7   9  14     1922.80     2032.44     80.65 o 
   8   9  14       34.13        8.35     46.47 o 
   9   9  14     1442.07     1535.54     87.32 o 
  10   9  14       94.33       41.45    125.25 o 
  -2  10  14     1380.43     1458.73    156.24 o 
  -1  10  14      193.07      135.07     61.48 o 
   0  10  14     1136.75     1124.67     63.43 o 
   1  10  14      112.40       71.93     41.05 o 
   2  10  14     1408.91     1553.13     83.89 o 
   3  10  14      135.76      176.56     59.83 o 
   4  10  14     1938.01     2017.20     84.24 o 
   5  10  14        5.95      -36.22     36.22 o 
   6  10  14     1925.81     1770.32     87.97 o 
   7  10  14       66.06       43.99     49.16 o 
   8  10  14     2367.41     2595.96    108.48 o 
   9  10  14       59.78      -61.16     61.16 o 
  10  10  14     1517.47     1434.02    203.26 o 
  -1  11  14      707.86      644.42     66.09 o 
   0  11  14      223.48      227.41     50.46 o 
   1  11  14     1571.90     1568.87     73.23 o 
   2  11  14      149.68      142.20     44.34 o 
   3  11  14     1345.55     1146.49     65.03 o 
   4  11  14       18.90        9.85     38.11 o 
   5  11  14      874.40      859.24     59.37 o 
   6  11  14      115.52       61.75     42.56 o 
   7  11  14     1064.33     1104.30     66.87 o 
   8  11  14        7.59       46.40     52.30 o 
   9  11  14     1785.80     1877.69     99.46 o 
   0  12  14     1373.03     1347.01     70.97 o 
   1  12  14      355.65      410.80     50.70 o 
   2  12  14     1043.07     1119.50     66.89 o 
   3  12  14      559.16      522.95     54.92 o 
   4  12  14     1229.47     1151.51     67.20 o 
   5  12  14      105.27       31.31     40.76 o 
   6  12  14     1862.42     1966.30     94.28 o 
   7  12  14        6.75       17.42     44.82 o 
   8  12  14     1437.91     1482.82     77.05 o 
   2  13  14      540.70      623.29     81.44 o 
   3  13  14     2026.55     1996.07    101.09 o 
   4  13  14      120.76      106.27     57.94 o 
   5  13  14     1263.10     1068.38     81.30 o 
   6  13  14       53.15      -43.57     48.03 o 
   0   0  15      818.81      840.57     86.75 o 
   1   0  15       11.82       13.13     54.75 o 
   2   0  15      870.80      731.32    177.96 o 
   3   0  15       49.36      -23.68     43.06 o 
   4   0  15      570.79      495.93    117.89 o 
  -1   1  15      896.41      786.57     84.99 o 
   0   1  15       30.96       56.61     57.28 o 
   1   1  15      650.74      531.43     76.52 o 
   2   1  15       33.60       17.56     55.18 o 
   3   1  15      860.12      757.70     98.98 o 
   4   1  15       78.74       62.91     47.38 o 
   5   1  15      668.49      562.17     70.58 o 
   6   1  15       89.59      125.04     70.85 o 
  -2   2  15     1425.91     1136.58    153.71 o 
  -1   2  15       13.87       34.75     54.21 o 
   0   2  15     1251.44     1105.07     92.92 o 
   1   2  15        2.12       41.39     80.34 o 
   2   2  15     1391.88     1293.06     97.81 o 
   3   2  15        3.47      -20.06     50.66 o 
   4   2  15     1197.97     1097.58     76.13 o 
   5   2  15      139.75      154.93     51.30 o 
   6   2  15      634.25      520.36     73.35 o 
   7   2  15      218.70      185.08     75.33 o 
  -2   3  15       73.84      147.31     57.65 o 
  -1   3  15      846.61      713.38     96.15 o 
   0   3  15       11.69        2.69     48.83 o 
   1   3  15     1567.95     1435.06    154.13 o 
   2   3  15       39.03        6.35     50.16 o 
   3   3  15     1114.07     1019.12     72.31 o 
   4   3  15       38.35       42.64     45.40 o 
   5   3  15      778.58      747.62     67.32 o 
   6   3  15       47.96       27.98     53.15 o 
   7   3  15      521.50      546.60     63.70 o 
   8   3  15       66.03        2.45     46.88 o 
  -2   4  15     1630.37     1702.70    104.23 o 
  -1   4  15       10.32        3.93     48.00 o 
   0   4  15      731.08      736.05     76.01 o 
   1   4  15       66.57       56.45     50.97 o 
   2   4  15     1174.01     1049.29     85.96 o 
   3   4  15       26.22        7.46     39.78 o 
   4   4  15     1473.27     1335.23     78.51 o 
   5   4  15       94.05       50.86     44.24 o 
   6   4  15     1374.30     1285.38    184.07 o 
   7   4  15      442.94      470.15     61.40 o 
   8   4  15      947.00      880.96     74.53 o 
  -2   5  15       17.94       11.06     48.21 o 
  -1   5  15      859.60      800.66     80.32 o 
   0   5  15       35.32       -7.45     46.41 o 
   1   5  15     1706.76     1608.33     97.86 o 
   2   5  15      109.69       54.87     50.82 o 
   3   5  15     1099.35      924.00     82.39 o 
   4   5  15      269.85      199.82     63.73 o 
   5   5  15      641.44      628.53     63.08 o 
   6   5  15      277.37      232.63     50.11 o 
   7   5  15      705.71      628.04     77.47 o 
   8   5  15      195.06      124.80     59.50 o 
   9   5  15      622.59      655.56     63.93 o 
  -2   6  15     1592.17     1533.48    165.10 o 
  -1   6  15      109.39       68.31     57.35 o 
   0   6  15      886.30      783.39     76.91 o 
   1   6  15       65.05       99.47     52.08 o 
   2   6  15     1228.69     1230.32     90.40 o 
   3   6  15       30.74       29.50     42.79 o 
   4   6  15     1672.56     1729.42    123.75 o 
   5   6  15      101.08       86.98     47.19 o 
   6   6  15     1178.51     1142.52     74.87 o 
   7   6  15      285.18      289.31     88.35 o 
   8   6  15     1093.10     1139.86     93.46 o 
   9   6  15      375.21      325.77     56.53 o 
  -2   7  15       53.28       29.02     56.72 o 
  -1   7  15     1801.54     1720.44    100.95 o 
   0   7  15        5.48       16.25     47.10 o 
   1   7  15     2046.26     1917.99    102.31 o 
   2   7  15       39.60        2.99     41.94 o 
   3   7  15     2543.33     2437.95     96.96 o 
   4   7  15       17.76      -10.87     41.37 o 
   5   7  15      895.92      961.84     71.78 o 
   6   7  15      160.52      148.61     48.41 o 
   7   7  15     1286.90     1245.28     94.02 o 
   8   7  15      378.29      361.23     56.62 o 
   9   7  15      560.70      522.59     62.65 o 
  -2   8  15      585.16      603.73    107.32 o 
  -1   8  15      127.95      113.91     52.28 o 
   0   8  15     1731.36     1805.83    101.60 o 
   1   8  15        1.67       11.01     47.61 o 
   2   8  15     1314.64     1353.04     81.26 o 
   3   8  15       46.13       -7.78     41.02 o 
   4   8  15     1704.04     1553.42     93.47 o 
   5   8  15      101.12       80.30     45.60 o 
   6   8  15     1814.62     1712.83     87.22 o 
   7   8  15       25.50       93.11     41.69 o 
   8   8  15     1281.06     1340.09     96.04 o 
   9   8  15      130.33       82.49     50.41 o 
  -1   9  15     1493.34     1511.43     93.87 o 
   0   9  15       15.74       14.19     50.82 o 
   1   9  15     1410.85     1496.85     99.35 o 
   2   9  15       18.53      -43.80     43.80 o 
   3   9  15     1911.35     1825.10     85.27 o 
   4   9  15       28.42       -3.39     43.40 o 
   5   9  15     1524.07     1515.08    118.78 o 
   6   9  15       79.07       -4.77     39.84 o 
   7   9  15     2214.54     2446.44    134.43 o 
   8   9  15      199.31      210.18     48.91 o 
   9   9  15     1009.24      910.77     97.40 o 
   0  10  15     1169.96     1145.83     98.57 o 
   1  10  15        8.50       33.02     58.44 o 
   2  10  15     1528.13     1547.20    105.55 o 
   3  10  15       21.14      -42.53     42.53 o 
   4  10  15     1402.48     1546.69     86.12 o 
   5  10  15      116.99      101.20     51.39 o 
   6  10  15     1369.97     1295.74     83.26 o 
   7  10  15       58.83      -14.38     50.55 o 
   8  10  15     1430.72     1426.09     90.14 o 
   1  11  15     1414.81     1530.04     89.44 o 
   2  11  15      103.66      110.16     52.84 o 
   3  11  15     1336.96     1408.40     86.47 o 
   4  11  15        1.96      -13.22     40.46 o 
   5  11  15      990.62     1091.12     99.44 o 
   6  11  15      140.29       76.49     80.85 o 
   7  11  15     1143.64     1418.71    105.26 o 
   2  12  15     1775.85     1858.90    114.74 o 
   3  12  15      283.54      259.57     60.06 o 
   4  12  15     1393.71     1372.72    138.18 o 
   5  12  15        6.47       -1.99     42.79 o 
   6  12  15     1255.82     1405.97     93.19 o 
   3   2  16      227.41      188.60     53.42 o 
   1   3  16      881.56      663.90     82.41 o 
   2   3  16       41.35       11.91     55.57 o 
   3   3  16     1003.33      898.57     92.26 o 
   4   3  16      237.99      226.24     53.93 o 
   5   3  16      633.21      610.61     67.17 o 
   0   4  16      686.27      609.33     76.73 o 
   1   4  16       95.13       15.36     54.36 o 
   2   4  16      837.93      776.69     83.69 o 
   3   4  16      157.61      123.15     48.59 o 
   4   4  16      614.70      576.11     71.55 o 
   5   4  16      390.78      398.75     70.32 o 
   6   4  16      452.39      431.35     72.85 o 
   0   5  16       27.38      -32.06     51.45 o 
   1   5  16      816.96      756.95     80.03 o 
   2   5  16      148.84       63.42     83.08 o 
   3   5  16      549.61      544.20    106.70 o 
   4   5  16      262.14      162.39     51.37 o 
   5   5  16      710.78      688.13     67.86 o 
   6   5  16      328.21      255.12     54.24 o 
   7   5  16      501.78      415.47     61.43 o 
   0   6  16      869.78      671.51     77.26 o 
   1   6  16        1.31      -44.23     44.23 o 
   2   6  16     1130.98     1074.49     91.32 o 
   3   6  16       53.99       34.85     44.11 o 
   4   6  16      984.79     1037.11     75.95 o 
   5   6  16      197.20      295.41     56.24 o 
   6   6  16      811.39      872.05     72.55 o 
   7   6  16      457.54      392.58     65.10 o 
   0   7  16        1.82      -36.25     50.46 o 
   1   7  16     1550.71     1471.14    100.73 o 
   2   7  16       61.34      -16.01     44.83 o 
   3   7  16     1320.71     1097.60     77.22 o 
   4   7  16      181.84      102.99     50.64 o 
   5   7  16      568.59      534.59     63.57 o 
   6   7  16       87.28       41.66     47.44 o 
   7   7  16      940.44      938.38     75.30 o 
   0   8  16      889.81      893.03    101.00 o 
   1   8  16       43.75      -23.41     83.71 o 
   2   8  16     1087.01      999.94    120.59 o 
   3   8  16        3.40       13.03     45.53 o 
   4   8  16     1299.96     1239.16     80.48 o 
   5   8  16      125.07      133.95     50.06 o 
   6   8  16     1028.35      989.70     74.58 o 
   7   8  16      180.09      112.28     45.65 o 
   1   9  16      858.13      869.21     69.55 o 
   2   9  16        5.25       -8.01     51.19 o 
   3   9  16     1124.31      909.49     71.16 o 
   4   9  16      408.67      297.76     56.57 o 
   5   9  16      809.71      872.86     72.17 o 
   6   9  16      133.05      121.23     44.81 o 
   7   9  16     1325.53     1396.56    123.72 o 
   2  10  16      752.61      816.16     87.73 o 
   3  10  16       33.89       56.39     65.37 o 
   4  10  16      740.78      687.79     70.19 o 
   5  10  16      175.21       98.69     54.13 o 
   6  10  16      700.08      763.64    142.32 o 
                                                 
